# Supplementary material for: Single cohesin molecules generate force by two distinct mechanisms
Source: Nat Commun. 2023 Jul 4;14:3946. doi: 10.1038/s41467-023-39696-8 (PMC10319895; doi:10.1038/s41467-023-39696-8)
Supplement: Supplementary file 4 — Source Data [file 41467_2023_39696_MOESM4_ESM.xlsx]

## Sheet: Figure 1c
Figure 1c
	0.5 pN			1 pN			1.5 pN
	Time (s)	L (nm)		Time (s)	L (nm)		Time (s)	L (nm)
	0.151123	-1.01453		0.151123	11.9466		0.151123	31.3487
	0.153564	-2.36703		0.153564	12.893		0.153564	31.9169
	0.156006	-1.00374		0.156006	17.3282		0.156006	33.2209
	0.158447	-0.2873		0.158447	18.8677		0.158447	33.7233
	0.160889	-1.40903		0.160889	18.4626		0.160889	34.007
	0.16333	2.41858		0.16333	16.8759		0.16333	34.46
	0.165771	1.58142		0.165771	14.0145		0.165771	34.9257
	0.168213	3.97866		0.168213	12.5352		0.168213	34.5255
	0.170654	2.81889		0.170654	13.2569		0.170654	34.4177
	0.173096	0.870118		0.173096	12.9526		0.173096	32.1352
	0.175537	0.160985		0.175537	15.503		0.175537	29.1387
	0.177979	-2.9897		0.177979	17.4347		0.177979	31.3497
	0.18042	-1.09605		0.18042	18.1297		0.18042	32.5977
	0.182861	-1.08093		0.182861	17.3048		0.182861	31.1581
	0.185303	0.809609		0.185303	15.5402		0.185303	32.3512
	0.187744	3.51512		0.187744	16.0569		0.187744	31.4008
	0.190186	3.57307		0.190186	16.9579		0.190186	29.6875
	0.192627	2.5718		0.192627	18.0992		0.192627	25.9751
	0.195068	1.00837		0.195068	17.258		0.195068	26.4932
	0.19751	2.23605		0.19751	17.9522		0.19751	28.874
	0.199951	2.02882		0.199951	17.5546		0.199951	29.7964
	0.202393	0.559426		0.202393	15.4219		0.202393	30.4581
	0.204834	-0.40819		0.204834	13.4408		0.204834	32.3865
	0.207275	-1.00807		0.207275	14.7324		0.207275	33.9477
	0.209717	-2.0466		0.209717	14.8195		0.209717	35.2787
	0.212158	-0.81052		0.212158	13.7911		0.212158	37.1959
	0.2146	0.437816		0.2146	14.1227		0.2146	37.0673
	0.217041	-1.10185		0.217041	13.9222		0.217041	38.9939
	0.219482	0.364097		0.219482	14.275		0.219482	39.7693
	0.221924	-0.42236		0.221924	10.8638		0.221924	38.1063
	0.224365	-3.03519		0.224365	9.94254		0.224365	36.0192
	0.226807	-4.67176		0.226807	7.91714		0.226807	34.0376
	0.229248	-3.55102		0.229248	8.84496		0.229248	33.1253
	0.231689	-3.32755		0.231689	12.1367		0.231689	31.381
	0.234131	-3.71029		0.234131	15.0162		0.234131	30.02
	0.236572	-1.42464		0.236572	17.9843		0.236572	28.5551
	0.239014	-1.87988		0.239014	17.4443		0.239014	28.3383
	0.241455	-4.24073		0.241455	19.8699		0.241455	29.5018
	0.243896	-5.7384		0.243896	19.9616		0.243896	30.6121
	0.246338	-4.35172		0.246338	17.2299		0.246338	31.9623
	0.248779	-7.17088		0.248779	16.9134		0.248779	32.9281
	0.251221	-7.24589		0.251221	19.6465		0.251221	34.584
	0.253662	-5.54207		0.253662	16.718		0.253662	33.1975
	0.256104	-3.19156		0.256104	14.3185		0.256104	33.1672
	0.258545	-1.4484		0.258545	13.5977		0.258545	35.5104
	0.260986	0.297513		0.260986	9.3853		0.260986	34.8428
	0.263428	0.017497		0.263428	10.176		0.263428	35.0295
	0.265869	1.15526		0.265869	12.2696		0.265869	35.0978
	0.268311	0.566127		0.268311	13.6845		0.268311	34.8068
	0.270752	1.37216		0.270752	11.9416		0.270752	34.5965
	0.273193	3.01098		0.273193	10.4123		0.273193	32.819
	0.275635	3.65855		0.275635	10.3741		0.275635	32.0479
	0.278076	3.81248		0.278076	12.3116		0.278076	30.7459
	0.280518	6.08307		0.280518	14.2188		0.280518	30.2096
	0.282959	5.68998		0.282959	13.5433		0.282959	31.3543
	0.2854	4.89547		0.2854	16.4888		0.2854	32.3723
	0.287842	5.5561		0.287842	17.9312		0.287842	31.8702
	0.290283	4.65589		0.290283	19.4267		0.290283	32.3372
	0.292725	5.21567		0.292725	19.607		0.292725	31.8426
	0.295166	4.06991		0.295166	18.8266		0.295166	32.2299
	0.297607	5.20178		0.297607	21.143		0.297607	34.0415
	0.300049	4.15136		0.300049	21.7242		0.300049	33.2361
	0.30249	3.87704		0.30249	19.4188		0.30249	31.6247
	0.304932	2.31268		0.304932	16.2588		0.304932	32.5688
	0.307373	4.96721		0.307373	17.0127		0.307373	31.5229
	0.309814	5.16418		0.309814	16.4573		0.309814	30.9078
	0.312256	3.92867		0.312256	15.2274		0.312256	31.9589
	0.314697	2.27174		0.314697	13.2088		0.314697	32.5242
	0.317139	4.67198		0.317139	14.1916		0.317139	32.8994
	0.31958	5.8829		0.31958	12.3292		0.31958	31.2876
	0.322021	6.24243		0.322021	11.721		0.322021	32.5023
	0.324463	5.95448		0.324463	8.89109		0.324463	34.2953
	0.326904	9.24662		0.326904	9.05103		0.326904	33.2571
	0.329346	7.97586		0.329346	10.3334		0.329346	33.3213
	0.331787	7.98954		0.331787	10.9558		0.331787	33.5506
	0.334229	8.40148		0.334229	12.5216		0.334229	34.7017
	0.33667	9.45772		0.33667	12.4524		0.33667	36.1935
	0.339111	7.85862		0.339111	15.1881		0.339111	37.0722
	0.341553	6.42141		0.341553	15.8055		0.341553	36.6318
	0.343994	5.38683		0.343994	14.0823		0.343994	37.0356
	0.346436	6.93973		0.346436	16.7531		0.346436	37.0281
	0.348877	6.78611		0.348877	16.8438		0.348877	35.4978
	0.351318	6.96602		0.351318	19.2361		0.351318	34.9056
	0.35376	6.63625		0.35376	20.0323		0.35376	34.4
	0.356201	4.0179		0.356201	21.1406		0.356201	35.6293
	0.358643	4.87369		0.358643	23.2762		0.358643	36.2997
	0.361084	2.09813		0.361084	22.423		0.361084	34.872
	0.363525	0.764058		0.363525	23.2682		0.363525	33.9997
	0.365967	3.86276		0.365967	22.4659		0.365967	32.4588
	0.368408	2.85632		0.368408	18.0827		0.368408	30.0332
	0.37085	4.12387		0.37085	18.6034		0.37085	31.3013
	0.373291	3.24561		0.373291	18.016		0.373291	31.7254
	0.375732	4.23736		0.375732	17.743		0.375732	31.9796
	0.378174	6.66723		0.378174	15.2211		0.378174	32.3685
	0.380615	3.69376		0.380615	10.9192		0.380615	30.7745
	0.383057	5.62233		0.383057	17.1065		0.383057	30.6938
	0.385498	5.00925		0.385498	23.2935		0.385498	28.9013
	0.387939	4.48946		0.387939	22.6193		0.387939	30.7308
	0.390381	4.63213		0.390381	23.067		0.390381	31.6227
	0.392822	6.11116		0.392822	24.7355		0.392822	31.4957
	0.395264	5.11903		0.395264	23.898		0.395264	32.9337
	0.397705	4.1221		0.397705	24.7372		0.397705	32.7152
	0.400146	3.37995		0.400146	25.4495		0.400146	31.1205
	0.402588	0.780749		0.402588	24.1406		0.402588	30.7209
	0.405029	1.89799		0.405029	26.4079		0.405029	30.8746
	0.407471	0.753343		0.407471	26.4613		0.407471	33.5171
	0.409912	0.168936		0.409912	30.8971		0.409912	32.3835
	0.412354	1.06861		0.412354	30.6704		0.412354	32.5644
	0.414795	-0.77917		0.414795	35.2413		0.414795	34.2116
	0.417236	-1.06299		0.417236	36.7494		0.417236	35.3944
	0.419678	-0.34146		0.419678	38.5727		0.419678	35.0596
	0.422119	-0.04419		0.422119	41.4721		0.422119	34.6406
	0.424561	1.26518		0.424561	41.4504		0.424561	33.0407
	0.427002	2.97498		0.427002	43.5841		0.427002	32.1184
	0.429443	3.2827		0.429443	45.4248		0.429443	31.9589
	0.431885	3.12897		0.431885	44.9385		0.431885	32.9766
	0.434326	4.18648		0.434326	46.4763		0.434326	33.3829
	0.436768	3.53843		0.436768	44.0843		0.436768	31.2125
	0.439209	4.99067		0.439209	44.7584		0.439209	29.4859
	0.44165	4.32011		0.44165	42.7999		0.44165	26.4565
	0.444092	5.25046		0.444092	45.9638		0.444092	22.5046
	0.446533	9.15113		0.446533	44.4329		0.446533	19.8916
	0.448975	9.42127		0.448975	44.5455		0.448975	20.9622
	0.451416	11.9385		0.451416	44.57		0.451416	23.8334
	0.453857	12.2576		0.453857	47.397		0.453857	23.0092
	0.456299	11.1972		0.456299	42.7788		0.456299	27.2044
	0.45874	9.51374		0.45874	42.0626		0.45874	30.3373
	0.461182	9.9486		0.461182	43.1423		0.461182	32.5809
	0.463623	8.59331		0.463623	41.482		0.463623	33.2357
	0.466064	7.23403		0.466064	40.9091		0.466064	37.6244
	0.468506	4.75666		0.468506	40.9912		0.468506	39.2948
	0.470947	4.6586		0.470947	39.8162		0.470947	38.4811
	0.473389	6.8574		0.473389	41.2672		0.473389	38.6968
	0.47583	8.95112		0.47583	40.3206		0.47583	37.3521
	0.478271	8.5618		0.478271	39.4466		0.478271	38.0945
	0.480713	6.71207		0.480713	37.882		0.480713	35.9978
	0.483154	6.35298		0.483154	38.7276		0.483154	35.1175
	0.485596	4.99004		0.485596	40.3197		0.485596	34.5729
	0.488037	10.0603		0.488037	39.0815		0.488037	33.4281
	0.490479	9.24917		0.490479	38.3268		0.490479	32.0243
	0.49292	9.03132		0.49292	39.2177		0.49292	30.7235
	0.495361	9.00529		0.495361	37.9924		0.495361	30.7822
	0.497803	8.27027		0.497803	38.2235		0.497803	30.8897
	0.500244	5.97299		0.500244	36.1524		0.500244	32.2037
	0.502686	5.14868		0.502686	37.478		0.502686	30.7919
	0.505127	6.54773		0.505127	39.2771		0.505127	30.5426
	0.507568	6.71719		0.507568	38.515		0.507568	27.9501
	0.51001	5.31775		0.51001	37.8235		0.51001	26.0872
	0.512451	5.83516		0.512451	38.3732		0.512451	26.112
	0.514893	8.09532		0.514893	39.6795		0.514893	26.1711
	0.517334	6.6241		0.517334	40.9536		0.517334	25.688
	0.519775	7.90665		0.519775	41.1401		0.519775	24.0613
	0.522217	6.94997		0.522217	39.1917		0.522217	26.4316
	0.524658	6.01617		0.524658	39.3158		0.524658	28.8452
	0.5271	5.90933		0.5271	40.0867		0.5271	30.0404
	0.529541	5.69662		0.529541	40.2029		0.529541	32.0749
	0.531982	4.96754		0.531982	43.4472		0.531982	35.3298
	0.534424	1.49841		0.534424	40.8277		0.534424	34.6824
	0.536865	2.27867		0.536865	40.2545		0.536865	34.8388
	0.539307	3.43978		0.539307	40.253		0.539307	35.534
	0.541748	2.48592		0.541748	40.3513		0.541748	37.142
	0.544189	0.609974		0.544189	42.9377		0.544189	37.7
	0.546631	2.46866		0.546631	41.2758		0.546631	35.3866
	0.549072	2.42234		0.549072	41.9866		0.549072	35.0779
	0.551514	2.92233		0.551514	43.235		0.551514	33.3277
	0.553955	2.87865		0.553955	39.3224		0.553955	31.7325
	0.556397	3.61343		0.556397	36.0748		0.556397	31.3747
	0.558838	3.109		0.558838	35.9491		0.558838	30.6388
	0.561279	1.25023		0.561279	35.0771		0.561279	29.4653
	0.563721	-0.6631		0.563721	32.5656		0.563721	30.6606
	0.566162	-1.39189		0.566162	29.6435		0.566162	31.6107
	0.568604	-1.77638		0.568604	25.6356		0.568604	33.1587
	0.571045	-0.75983		0.571045	25.1106		0.571045	32.0877
	0.573486	-0.30573		0.573486	25.8908		0.573486	33.3884
	0.575928	-2.05791		0.575928	21.7632		0.575928	33.4058
	0.578369	0.894089		0.578369	19.393		0.578369	33.2666
	0.580811	1.27205		0.580811	18.2028		0.580811	32.3082
	0.583252	1.06858		0.583252	13.6979		0.583252	32.1335
	0.585693	0.813005		0.585693	12.4316		0.585693	31.2113
	0.588135	3.10348		0.588135	10.703		0.588135	31.7975
	0.590576	2.58927		0.590576	8.15219		0.590576	30.7333
	0.593018	3.63739		0.593018	6.2782		0.593018	30.6048
	0.595459	2.25189		0.595459	7.45697		0.595459	32.6992
	0.5979	3.13656		0.5979	8.0957		0.5979	35.1439
	0.600342	2.05606		0.600342	8.2892		0.600342	33.9511
	0.602783	4.84763		0.602783	11.7713		0.602783	32.8843
	0.605225	2.75741		0.605225	11.9779		0.605225	33.8773
	0.607666	0.758108		0.607666	12.4869		0.607666	33.2285
	0.610107	0.154943		0.610107	14.9642		0.610107	33.6279
	0.612549	1.65437		0.612549	16.9445		0.612549	33.3216
	0.61499	1.17863		0.61499	12.8826		0.61499	32.5821
	0.617432	2.68942		0.617432	15.4396		0.617432	32.8024
	0.619873	3.65509		0.619873	18.7495		0.619873	31.5461
	0.622314	3.96796		0.622314	15.6639		0.622314	32.0796
	0.624756	5.16353		0.624756	19.0827		0.624756	30.25
	0.627197	3.51436		0.627197	18.1723		0.627197	30.0302
	0.629639	4.27933		0.629639	18.3214		0.629639	29.7538
	0.63208	1.97359		0.63208	19.2441		0.63208	31.1616
	0.634522	1.5608		0.634522	20.7762		0.634522	31.1413
	0.636963	-0.66126		0.636963	15.7439		0.636963	32.3035
	0.639404	0.241213		0.639404	15.2914		0.639404	32.6713
	0.641846	1.86663		0.641846	12.7422		0.641846	31.5998
	0.644287	2.51786		0.644287	11.5687		0.644287	31.7613
	0.646729	2.73243		0.646729	10.7802		0.646729	34.7693
	0.64917	1.82614		0.64917	7.78154		0.64917	34.6724
	0.651611	1.72953		0.651611	7.85525		0.651611	34.8551
	0.654053	3.10499		0.654053	9.44625		0.654053	34.9572
	0.656494	2.76748		0.656494	10.8689		0.656494	33.8629
	0.658936	2.62121		0.658936	10.9967		0.658936	33.1932
	0.661377	2.98121		0.661377	14.9079		0.661377	34.5355
	0.663818	4.22491		0.663818	18.5134		0.663818	32.7925
	0.66626	4.87934		0.66626	21.0201		0.66626	31.799
	0.668701	5.44931		0.668701	20.9285		0.668701	31.5329
	0.671143	5.00266		0.671143	20.2789		0.671143	32.666
	0.673584	3.87037		0.673584	18.4077		0.673584	32.3908
	0.676025	4.70396		0.676025	16.6977		0.676025	31.2381
	0.678467	5.65323		0.678467	18.2724		0.678467	29.9868
	0.680908	4.70005		0.680908	14.8996		0.680908	29.4111
	0.68335	4.36219		0.68335	12.739		0.68335	30.5303
	0.685791	3.0016		0.685791	9.72824		0.685791	33.4757
	0.688232	3.20173		0.688232	10.1364		0.688232	34.6462
	0.690674	2.13809		0.690674	12.2002		0.690674	33.7421
	0.693115	-0.72299		0.693115	12.6298		0.693115	34.4478
	0.695557	0.165301		0.695557	12.6379		0.695557	33.8737
	0.697998	-2.51764		0.697998	11.8978		0.697998	35.5591
	0.700439	-1.09522		0.700439	11.2697		0.700439	35.5651
	0.702881	0.271978		0.702881	11.7778		0.702881	37.255
	0.705322	2.11316		0.705322	13.5825		0.705322	37.6843
	0.707764	1.8756		0.707764	12.3097		0.707764	40.5591
	0.710205	2.13147		0.710205	12.6099		0.710205	38.709
	0.712647	3.97923		0.712647	13.406		0.712647	36.7785
	0.715088	7.98718		0.715088	15.2817		0.715088	34.5045
	0.717529	10.0076		0.717529	12.4798		0.717529	34.4626
	0.719971	8.36903		0.719971	12.4784		0.719971	32.5615
	0.722412	8.91301		0.722412	13.6607		0.722412	30.3083
	0.724854	8.29189		0.724854	12.3163		0.724854	28.8691
	0.727295	7.54521		0.727295	11.3684		0.727295	29.1147
	0.729736	5.61333		0.729736	16.5341		0.729736	29.8531
	0.732178	6.06549		0.732178	18.0133		0.732178	30.1366
	0.734619	4.38522		0.734619	18.4956		0.734619	32.4061
	0.737061	4.78263		0.737061	21.9132		0.737061	32.3344
	0.739502	7.7623		0.739502	21.9924		0.739502	34.0323
	0.741943	5.97286		0.741943	24.4036		0.741943	34.5206
	0.744385	4.12009		0.744385	19.3216		0.744385	36.1295
	0.746826	3.69498		0.746826	16.5879		0.746826	35.1232
	0.749268	3.30552		0.749268	18.8792		0.749268	34.3512
	0.751709	3.04649		0.751709	18.4627		0.751709	34.7238
	0.75415	0.701978		0.75415	18.1664		0.75415	35.2055
	0.756592	0.296978		0.756592	17.4044		0.756592	35.2852
	0.759033	1.47969		0.759033	16.2633		0.759033	32.4451
	0.761475	4.57017		0.761475	16.5044		0.761475	30.1144
	0.763916	7.72409		0.763916	16.5956		0.763916	30.6019
	0.766357	7.94551		0.766357	16.1542		0.766357	31.3258
	0.768799	9.79546		0.768799	15.7661		0.768799	30.094
	0.77124	8.91698		0.77124	12.1001		0.77124	30.4601
	0.773682	7.99629		0.773682	11.9855		0.773682	32.62
	0.776123	9.04048		0.776123	13.7192		0.776123	31.9366
	0.778564	8.11511		0.778564	15.6923		0.778564	31.639
	0.781006	8.17024		0.781006	14.9535		0.781006	31.101
	0.783447	8.56442		0.783447	13.4377		0.783447	31.9563
	0.785889	10.2326		0.785889	15.8877		0.785889	31.6199
	0.78833	9.17898		0.78833	15.336		0.78833	31.2435
	0.790772	6.77449		0.790772	13.7233		0.790772	32.3527
	0.793213	7.80521		0.793213	15.5406		0.793213	31.9354
	0.795654	6.66285		0.795654	16.4053		0.795654	34.5737
	0.798096	5.45518		0.798096	16.4834		0.798096	34.7502
	0.800537	3.69133		0.800537	14.6921		0.800537	34.5689
	0.802979	3.32578		0.802979	13.078		0.802979	34.5572
	0.80542	5.86997		0.80542	11.76		0.80542	34.3144
	0.807861	6.05699		0.807861	13.8527		0.807861	32.6159
	0.810303	6.52297		0.810303	12.9783		0.810303	30.764
	0.812744	5.64731		0.812744	12.8125		0.812744	32.0107
	0.815186	3.64956		0.815186	12.1519		0.815186	32.7352
	0.817627	4.54889		0.817627	9.65098		0.817627	33.4377
	0.820068	5.73794		0.820068	11.9898		0.820068	32.4879
	0.82251	5.36566		0.82251	11.0485		0.82251	31.2641
	0.824951	5.27482		0.824951	9.59807		0.824951	31.8433
	0.827393	4.97849		0.827393	9.2221		0.827393	31.8298
	0.829834	7.05086		0.829834	9.17401		0.829834	31.96
	0.832275	6.79662		0.832275	8.63661		0.832275	31.3761
	0.834717	9.9172		0.834717	10.8792		0.834717	30.6036
	0.837158	8.74496		0.837158	13.7217		0.837158	31.08
	0.8396	8.13677		0.8396	12.7382		0.8396	32.1754
	0.842041	10.7362		0.842041	13.2938		0.842041	32.6973
	0.844482	10.3825		0.844482	11.3362		0.844482	31.4439
	0.846924	9.26272		0.846924	12.0423		0.846924	30.5571
	0.849365	9.21084		0.849365	9.50899		0.849365	31.3016
	0.851807	8.35899		0.851807	7.88878		0.851807	31.8439
	0.854248	6.74567		0.854248	10.5189		0.854248	31.1316
	0.856689	7.36556		0.856689	7.10101		0.856689	32.0673
	0.859131	4.50082		0.859131	7.6111		0.859131	32.6107
	0.861572	4.62554		0.861572	7.4157		0.861572	33.9157
	0.864014	5.77437		0.864014	6.67562		0.864014	35.8668
	0.866455	8.38665		0.866455	8.15404		0.866455	33.1236
	0.868897	6.22163		0.868897	7.82052		0.868897	33.8356
	0.871338	6.19858		0.871338	9.89131		0.871338	31.5531
	0.873779	4.15992		0.873779	10.0021		0.873779	31.698
	0.876221	1.65506		0.876221	9.85327		0.876221	30.199
	0.878662	0.328365		0.878662	10.8885		0.878662	28.9455
	0.881104	1.34379		0.881104	14.4811		0.881104	29.9977
	0.883545	1.65562		0.883545	16.7791		0.883545	29.6087
	0.885986	0.249826		0.885986	15.7805		0.885986	30.4142
	0.888428	1.31106		0.888428	16.1518		0.888428	29.966
	0.890869	1.97001		0.890869	17.3235		0.890869	29.3457
	0.893311	0.23746		0.893311	18.9099		0.893311	30.3039
	0.895752	-0.15762		0.895752	19.0929		0.895752	30.6843
	0.898193	-0.01232		0.898193	21.5269		0.898193	30.8067
	0.900635	0.256159		0.900635	23.1735		0.900635	30.3655
	0.903076	0.107315		0.903076	24.4193		0.903076	32.8449
	0.905518	-1.0449		0.905518	24.5261		0.905518	34.2006
	0.907959	-1.5573		0.907959	21.4035		0.907959	35.142
	0.9104	-0.07361		0.9104	21.6163		0.9104	35.0653
	0.912842	1.96721		0.912842	21.4991		0.912842	32.4827
	0.915283	3.28991		0.915283	19.8877		0.915283	33.5012
	0.917725	2.96878		0.917725	17.7507		0.917725	34.2676
	0.920166	2.78615		0.920166	20.1838		0.920166	32.3452
	0.922607	2.06734		0.922607	18.2049		0.922607	33.4115
	0.925049	1.77915		0.925049	17.4987		0.925049	34.6182
	0.92749	2.33884		0.92749	16.1554		0.92749	35.1166
	0.929932	2.73243		0.929932	16.6044		0.929932	36.7341
	0.932373	2.18233		0.932373	14.3764		0.932373	37.6437
	0.934814	3.18344		0.934814	14.1425		0.934814	35.8244
	0.937256	3.28464		0.937256	12.5003		0.937256	34.9859
	0.939697	4.83685		0.939697	8.6727		0.939697	34.8655
	0.942139	5.41172		0.942139	7.98968		0.942139	35.5326
	0.94458	4.36481		0.94458	11.127		0.94458	35.5647
	0.947022	4.86856		0.947022	12.8096		0.947022	32.721
	0.949463	3.544		0.949463	11.4267		0.949463	32.4078
	0.951904	3.33807		0.951904	13.6608		0.951904	32.3059
	0.954346	2.88719		0.954346	15.9697		0.954346	31.826
	0.956787	4.94044		0.956787	18.6403		0.956787	32.1732
	0.959229	6.84502		0.959229	16.7568		0.959229	30.1839
	0.96167	6.18937		0.96167	16.5181		0.96167	29.3661
	0.964111	7.64411		0.964111	17.7677		0.964111	30.5686
	0.966553	9.67557		0.966553	16.9544		0.966553	33.0084
	0.968994	11.4563		0.968994	18.8559		0.968994	34.5521
	0.971436	12.3508		0.971436	21.0662		0.971436	34.7677
	0.973877	10.3144		0.973877	19.8432		0.973877	35.7829
	0.976318	9.9324		0.976318	20.4807		0.976318	35.8427
	0.97876	12.6646		0.97876	20.3811		0.97876	34.6599
	0.981201	15.2991		0.981201	21.5975		0.981201	33.2513
	0.983643	17.5606		0.983643	19.1317		0.983643	33.5018
	0.986084	18.3691		0.986084	19.2991		0.986084	32.3703
	0.988525	19.3888		0.988525	20.6314		0.988525	31.6589
	0.990967	18.5994		0.990967	19.2501		0.990967	31.8305
	0.993408	19.5574		0.993408	16.2816		0.993408	31.2927
	0.99585	21.6031		0.99585	14.2725		0.99585	32.3892
	0.998291	22.0347		0.998291	10.7368		0.998291	32.8024
	1.00073	22.3899		1.00073	11.5587		1.00073	30.3815
	1.00317	22.8698		1.00317	10.1724		1.00317	27.5257
	1.00561	21.0949		1.00561	11.8259		1.00561	21.4767
	1.00806	23.2343		1.00806	12.4835		1.00806	20.5997
	1.0105	23.1783		1.0105	11.8285		1.0105	22.607
	1.01294	21.1349		1.01294	12.1536		1.01294	23.9247
	1.01538	23.492		1.01538	11.7612		1.01538	26.2078
	1.01782	19.6015		1.01782	12.492		1.01782	30.3389
	1.02026	18.7559		1.02026	14.0226		1.02026	32.0999
	1.0227	20.6006		1.0227	15.016		1.0227	35.6437
	1.02515	21.0199		1.02515	15.1852		1.02515	39.0326
	1.02759	20.03		1.02759	14.9664		1.02759	38.8645
	1.03003	18.7359		1.03003	14.0997		1.03003	39.8433
	1.03247	20.5377		1.03247	12.1749		1.03247	38.3533
	1.03491	20.239		1.03491	11.0965		1.03491	38.9908
	1.03735	17.482		1.03735	11.2229		1.03735	36.6592
	1.0398	17.6916		1.0398	11.7858		1.0398	35.8031
	1.04224	18.192		1.04224	11.5285		1.04224	36.1905
	1.04468	19.6392		1.04468	8.95578		1.04468	33.1802
	1.04712	22.6852		1.04712	9.44492		1.04712	32.899
	1.04956	21.857		1.04956	12.6598		1.04956	31.4892
	1.052	22.4316		1.052	14.5273		1.052	30.4256
	1.05444	22.4799		1.05444	14.2497		1.05444	28.6892
	1.05689	20.836		1.05689	14.0928		1.05689	28.8916
	1.05933	21.8287		1.05933	14.4967		1.05933	28.8128
	1.06177	21.4831		1.06177	17.7936		1.06177	28.4505
	1.06421	19.2352		1.06421	17.7732		1.06421	29.9756
	1.06665	16.8953		1.06665	19.1639		1.06665	30.7468
	1.06909	17.0225		1.06909	21.2595		1.06909	31.1248
	1.07153	16.5207		1.07153	20.8609		1.07153	31.423
	1.07397	16.4272		1.07397	22.0017		1.07397	33.4498
	1.07642	17.2671		1.07642	21.5219		1.07642	33.2302
	1.07886	15.3828		1.07886	21.5256		1.07886	33.7948
	1.0813	18.1595		1.0813	19.5011		1.0813	31.9461
	1.08374	20.9134		1.08374	18.8536		1.08374	32.6697
	1.08618	19.4051		1.08618	15.2947		1.08618	33.2777
	1.08862	18.6502		1.08862	14.8929		1.08862	30.5859
	1.09106	19.1122		1.09106	14.0007		1.09106	30.3402
	1.09351	18.7126		1.09351	15.9457		1.09351	28.6696
	1.09595	15.5184		1.09595	16.6098		1.09595	28.7599
	1.09839	14.9887		1.09839	18.4359		1.09839	29.6967
	1.10083	17.7794		1.10083	19.4833		1.10083	30.935
	1.10327	18.4322		1.10327	19.4117		1.10327	30.4809
	1.10571	13.3916		1.10571	20.4832		1.10571	31.9506
	1.10815	9.50826		1.10815	19.2162		1.10815	34.418
	1.1106	12.0816		1.1106	19.8441		1.1106	34.4606
	1.11304	13.3735		1.11304	21.5184		1.11304	36.2199
	1.11548	13.4404		1.11548	17.7597		1.11548	37.3365
	1.11792	13.656		1.11792	17.1429		1.11792	37.176
	1.12036	11.8349		1.12036	21.461		1.12036	35.6941
	1.1228	14.3424		1.1228	22.4392		1.1228	33.8895
	1.12524	13.5201		1.12524	21.5491		1.12524	33.7032
	1.12769	14.6444		1.12769	24.0548		1.12769	31.8097
	1.13013	14.837		1.13013	26.2841		1.13013	31.0539
	1.13257	18.3369		1.13257	27.5122		1.13257	31.0636
	1.13501	19.1987		1.13501	26.8682		1.13501	31.0977
	1.13745	19.5433		1.13745	23.6434		1.13745	30.9353
	1.13989	21.4337		1.13989	16.867		1.13989	33.0907
	1.14233	20.7381		1.14233	13.5177		1.14233	32.2082
	1.14478	22.577		1.14478	13.9952		1.14478	32.7402
	1.14722	21.755		1.14722	14.1153		1.14722	34.9206
	1.14966	20.8402		1.14966	10.0936		1.14966	34.8265
	1.1521	19.921		1.1521	9.02761		1.1521	35.9779
	1.15454	17.8032		1.15454	9.23625		1.15454	35.9776
	1.15698	15.312		1.15698	8.76453		1.15698	37.8521
	1.15942	16.8672		1.15942	12.1892		1.15942	36.311
	1.16186	20.7364		1.16186	13.5037		1.16186	34.4375
	1.16431	21.2074		1.16431	13.4713		1.16431	35.3375
	1.16675	18.8537		1.16675	12.3978		1.16675	35.5201
	1.16919	19.5153		1.16919	16.111		1.16919	35.0949
	1.17163	19.9404		1.17163	16.276		1.17163	34.7411
	1.17407	15.1407		1.17407	17.8905		1.17407	33.4842
	1.17651	16.4899		1.17651	19.6663		1.17651	32.7094
	1.17895	14.2529		1.17895	20.6968		1.17895	32.3221
	1.1814	14.2057		1.1814	16.5372		1.1814	31.9327
	1.18384	17.6508		1.18384	18.1646		1.18384	31.8215
	1.18628	16.5489		1.18628	15.379		1.18628	31.6546
	1.18872	16.7995		1.18872	14.982		1.18872	32.0104
	1.19116	16.4663		1.19116	11.6568		1.19116	31.4587
	1.1936	18.2576		1.1936	12.6108		1.1936	29.432
	1.19605	19.1155		1.19605	11.8336		1.19605	29.2043
	1.19849	20.4913		1.19849	11.6462		1.19849	31.7652
	1.20093	18.8348		1.20093	10.6309		1.20093	33.051
	1.20337	18.093		1.20337	11.7204		1.20337	32.3136
	1.20581	12.279		1.20581	13.5177		1.20581	31.8909
	1.20825	8.03885		1.20825	13.4778		1.20825	32.8915
	1.21069	4.44963		1.21069	14.9908		1.21069	32.1553
	1.21314	6.76538		1.21314	16.1875		1.21314	32.4795
	1.21558	7.58578		1.21558	16.5095		1.21558	32.4152
	1.21802	9.16147		1.21802	19.8422		1.21802	32.0472
	1.22046	8.12441		1.22046	19.6936		1.22046	32.5978
	1.2229	8.18594		1.2229	21.336		1.2229	32.5271
	1.22534	5.45435		1.22534	19.9659		1.22534	31.2901
	1.22778	6.53889		1.22778	20.1864		1.22778	32.9396
	1.23022	9.06297		1.23022	16.2066		1.23022	32.8295
	1.23267	11.15		1.23267	16.2646		1.23267	32.1159
	1.23511	12.4227		1.23511	17.5425		1.23511	30.2413
	1.23755	14.5133		1.23755	15.9193		1.23755	31.195
	1.23999	17.6442		1.23999	16.2415		1.23999	28.6955
	1.24243	16.4671		1.24243	15.7694		1.24243	29.2603
	1.24487	16.6868		1.24487	17.2286		1.24487	28.5701
	1.24731	17.1614		1.24731	19.7601		1.24731	29.937
	1.24976	18.4441		1.24976	19.316		1.24976	29.86
	1.2522	16.1475		1.2522	19.5614		1.2522	30.1168
	1.25464	12.7926		1.25464	19.9594		1.25464	29.614
	1.25708	7.72819		1.25708	20.2082		1.25708	32.7887
	1.25952	4.65728		1.25952	20.8311		1.25952	34.0234
	1.26196	5.19883		1.26196	24.2637		1.26196	34.4434
	1.2644	6.72028		1.2644	22.6928		1.2644	36.5276
	1.26685	8.55333		1.26685	24.3878		1.26685	38.4139
	1.26929	8.57529		1.26929	23.0238		1.26929	38.2639
	1.27173	12.2961		1.27173	17.5147		1.27173	38.9507
	1.27417	13.4433		1.27417	15.7551		1.27417	39.4425
	1.27661	18.5346		1.27661	15.4846		1.27661	39.1942
	1.27905	19.675		1.27905	11.5655		1.27905	39.6826
	1.28149	22.9575		1.28149	10.763		1.28149	39.5662
	1.28394	24.7447		1.28394	9.36517		1.28394	41.1225
	1.28638	24.979		1.28638	7.99648		1.28638	37.0652
	1.28882	23.6158		1.28882	5.44457		1.28882	35.9103
	1.29126	21.7277		1.29126	9.10435		1.29126	34.8049
	1.2937	21.4087		1.2937	12.4806		1.2937	31.2893
	1.29614	18.4789		1.29614	14.327		1.29614	29.6116
	1.29858	20.498		1.29858	18.4913		1.29858	28.4338
	1.30103	19.5706		1.30103	19.4009		1.30103	28.8065
	1.30347	21.8019		1.30347	18.1256		1.30347	28.4704
	1.30591	22.7911		1.30591	14.7694		1.30591	27.8893
	1.30835	23.8683		1.30835	13.9133		1.30835	28.2179
	1.31079	25.1941		1.31079	14.4162		1.31079	27.3937
	1.31323	28.5565		1.31323	16.0527		1.31323	27.7428
	1.31567	27.3909		1.31567	19.216		1.31567	29.0133
	1.31811	27.0871		1.31811	20.0282		1.31811	28.6034
	1.32056	27.1001		1.32056	21.0869		1.32056	31.1445
	1.323	23.7047		1.323	18.9813		1.323	32.8931
	1.32544	22.3339		1.32544	20.1508		1.32544	32.9237
	1.32788	21.6684		1.32788	23.8863		1.32788	33.5322
	1.33032	22.546		1.33032	27.5949		1.33032	33.2662
	1.33276	22.0749		1.33276	29.4495		1.33276	33.0443
	1.3352	21.6113		1.3352	27.0263		1.3352	33.7804
	1.33765	20.573		1.33765	30.1919		1.33765	36.4333
	1.34009	22.8708		1.34009	28.183		1.34009	35.1377
	1.34253	23.6922		1.34253	28.621		1.34253	34.4969
	1.34497	26.0349		1.34497	29.747		1.34497	32.7672
	1.34741	24.5242		1.34741	30.9365		1.34741	30.571
	1.34985	22.2885		1.34985	36.3334		1.34985	31.1616
	1.3523	21.5503		1.3523	35.5587		1.3523	30.5046
	1.35474	20.1378		1.35474	37.4623		1.35474	29.4604
	1.35718	20.4953		1.35718	38.0988		1.35718	31.3496
	1.35962	21.1634		1.35962	38.831		1.35962	26.6654
	1.36206	22.5204		1.36206	34.1697		1.36206	26.8404
	1.3645	21.6281		1.3645	32.0245		1.3645	26.8967
	1.36694	22.1392		1.36694	31.6759		1.36694	27.7528
	1.36939	23.8237		1.36939	30.4252		1.36939	27.6443
	1.37183	22.6588		1.37183	29.1203		1.37183	28.7911
	1.37427	22.7873		1.37427	29.9034		1.37427	31.8547
	1.37671	22.9531		1.37671	28.427		1.37671	33.1215
	1.37915	19.7223		1.37915	30.0677		1.37915	34.8873
	1.38159	19.8828		1.38159	32.0375		1.38159	34.2876
	1.38403	16.0643		1.38403	31.4309		1.38403	30.6735
	1.38647	13.5799		1.38647	31.493		1.38647	32.1113
	1.38892	11.7317		1.38892	31.7874		1.38892	32.2787
	1.39136	13.8186		1.39136	31.341		1.39136	33.7845
	1.3938	12.7979		1.3938	34.269		1.3938	34.2595
	1.39624	11.1878		1.39624	30.6858		1.39624	36.1654
	1.39868	11.0361		1.39868	28.9282		1.39868	36.4718
	1.40112	12.8922		1.40112	32.4408		1.40112	34.7619
	1.40356	16.8096		1.40356	30.9116		1.40356	33.8017
	1.40601	16.8298		1.40601	30.6631		1.40601	35.5651
	1.40845	16.5612		1.40845	35.5297		1.40845	33.2808
	1.41089	17.2214		1.41089	33.1776		1.41089	33.0147
	1.41333	17.9535		1.41333	33.9693		1.41333	31.8727
	1.41577	16.7133		1.41577	31.2604		1.41577	31.253
	1.41821	20.6781		1.41821	31.5787		1.41821	30.788
	1.42065	21.6143		1.42065	35.7516		1.42065	30.5842
	1.4231	23.3576		1.4231	36.6661		1.4231	30.5894
	1.42554	22.6352		1.42554	34.7974		1.42554	28.483
	1.42798	22.4413		1.42798	32.122		1.42798	30.2508
	1.43042	22.5835		1.43042	35.1445		1.43042	32.4282
	1.43286	21.3358		1.43286	36.6077		1.43286	33.1968
	1.4353	21.3841		1.4353	37.0711		1.4353	33.4662
	1.43774	22.3459		1.43774	36.3445		1.43774	33.9031
	1.44019	21.4497		1.44019	37.4004		1.44019	32.6953
	1.44263	18.8059		1.44263	39.4626		1.44263	31.7429
	1.44507	14.6698		1.44507	38.9196		1.44507	31.8643
	1.44751	18.549		1.44751	42.7086		1.44751	32.0163
	1.44995	16.2212		1.44995	43.8941		1.44995	31.9733
	1.45239	15.2116		1.45239	43.7539		1.45239	34.2315
	1.45483	18.4677		1.45483	42.0183		1.45483	33.6879
	1.45728	18.4865		1.45728	45.0275		1.45728	31.3539
	1.45972	18.723		1.45972	41.0179		1.45972	32.0352
	1.46216	21.7128		1.46216	44.5791		1.46216	29.6927
	1.4646	21.6667		1.4646	43.4594		1.4646	26.9255
	1.46704	22.3972		1.46704	46.3181		1.46704	25.6532
	1.46948	19.3727		1.46948	42.7042		1.46948	25.9121
	1.47192	20.9075		1.47192	46.0797		1.47192	27.4817
	1.47436	20.6766		1.47436	47.5198		1.47436	30.892
	1.47681	18.8		1.47681	48.6074		1.47681	32.7427
	1.47925	19.8639		1.47925	48.6916		1.47925	34.5578
	1.48169	18.772		1.48169	50.3846		1.48169	35.9656
	1.48413	17.7256		1.48413	47.8903		1.48413	33.3721
	1.48657	16.9915		1.48657	45.1538		1.48657	33.9111
	1.48901	16.4066		1.48901	41.3747		1.48901	33.5921
	1.49145	18.3238		1.49145	40.7398		1.49145	34.0304
	1.4939	18.677		1.4939	39.1052		1.4939	32.5813
	1.49634	19.3553		1.49634	40.9272		1.49634	32.4918
	1.49878	20.5604		1.49878	39.9876		1.49878	31.4116
	1.50122	22.2778		1.50122	39.027		1.50122	31.6648
	1.50366	24.8227		1.50366	37.3856		1.50366	32.3606
	1.5061	26.6155		1.5061	40.2115		1.5061	30.5101
	1.50855	28.82		1.50855	39.8286		1.50855	30.5344
	1.51099	28.1909		1.51099	38.964		1.51099	29.6967
	1.51343	27.4596		1.51343	38.934		1.51343	29.6524
	1.51587	26.2101		1.51587	41.0557		1.51587	29.9818
	1.51831	29.0384		1.51831	41.7495		1.51831	29.2668
	1.52075	26.9515		1.52075	41.4678		1.52075	30.9121
	1.52319	27.0594		1.52319	42.5622		1.52319	30.6223
	1.52564	26.8057		1.52564	46.0994		1.52564	32.2169
	1.52808	27.1125		1.52808	47.5904		1.52808	33.8558
	1.53052	25.4051		1.53052	47.5337		1.53052	34.9649
	1.53296	22.5902		1.53296	50.8402		1.53296	36.7968
	1.5354	24.2387		1.5354	46.2163		1.5354	36.5312
	1.53784	21.1384		1.53784	45.4233		1.53784	36.7689
	1.54028	16.1048		1.54028	43.6345		1.54028	36.8327
	1.54272	16.074		1.54272	46.3298		1.54272	35.434
	1.54517	16.9882		1.54517	44.1759		1.54517	34.6192
	1.54761	18.9042		1.54761	44.2851		1.54761	35.1825
	1.55005	19.3618		1.55005	41.6255		1.55005	34.7653
	1.55249	17.3222		1.55249	38.9838		1.55249	32.6683
	1.55493	17.7641		1.55493	37.9041		1.55493	33.2523
	1.55737	17.1347		1.55737	39.9485		1.55737	29.873
	1.55981	19.3653		1.55981	39.9721		1.55981	29.8879
	1.56226	15.4238		1.56226	40.0499		1.56226	30.3488
	1.5647	13.712		1.5647	44.5977		1.5647	30.6949
	1.56714	18.0152		1.56714	46.8609		1.56714	31.4684
	1.56958	17.7175		1.56958	47.7756		1.56958	32.0934
	1.57202	16.2791		1.57202	44.4549		1.57202	31.8586
	1.57446	11.839		1.57446	45.567		1.57446	33.3566
	1.5769	7.68215		1.5769	43.4431		1.5769	33.2796
	1.57935	7.5882		1.57935	42.833		1.57935	31.5233
	1.58179	5.12673		1.58179	40.1538		1.58179	31.8933
	1.58423	4.39282		1.58423	39.6233		1.58423	33.658
	1.58667	2.28824		1.58667	43.0448		1.58667	32.8346
	1.58911	2.52958		1.58911	40.4732		1.58911	33.9789
	1.59155	2.4156		1.59155	37.8739		1.59155	34.5822
	1.59399	1.80131		1.59399	40.9228		1.59399	35.3243
	1.59644	3.54739		1.59644	42.2053		1.59644	36.308
	1.59888	2.99		1.59888	39.6192		1.59888	36.9254
	1.60132	4.56806		1.60132	38.1636		1.60132	35.2483
	1.60376	4.21483		1.60376	35.0357		1.60376	35.0444
	1.6062	1.79366		1.6062	33.8446		1.6062	30.026
	1.60864	2.16405		1.60864	30.9919		1.60864	27.4256
	1.61108	3.66811		1.61108	27.8491		1.61108	25.743
	1.61353	3.84478		1.61353	26.7682		1.61353	27.6858
	1.61597	4.53493		1.61597	23.8896		1.61597	27.8101
	1.61841	5.11426		1.61841	22.9036		1.61841	30.1823
	1.62085	5.09336		1.62085	23.2549		1.62085	31.1737
	1.62329	4.39988		1.62329	23.0524		1.62329	32.6502
	1.62573	5.43743		1.62573	26.6735		1.62573	30.9451
	1.62817	6.67895		1.62817	30.4912		1.62817	32.2405
	1.63061	7.37877		1.63061	30.8685		1.63061	32.7767
	1.63306	6.80666		1.63306	33.8662		1.63306	31.7199
	1.6355	6.10929		1.6355	32.265		1.6355	31.2248
	1.63794	2.36104		1.63794	34.8866		1.63794	31.9648
	1.64038	3.0071		1.64038	33.1524		1.64038	31.7525
	1.64282	2.29595		1.64282	33.4983		1.64282	32.7928
	1.64526	2.80582		1.64526	35.3195		1.64526	32.7103
	1.6477	4.92738		1.6477	36.4781		1.6477	33.2316
	1.65015	5.97898		1.65015	34.799		1.65015	31.7464
	1.65259	6.94348		1.65259	36.0536		1.65259	29.8591
	1.65503	6.13236		1.65503	39.0375		1.65503	30.3394
	1.65747	5.667		1.65747	36.0996		1.65747	31.9726
	1.65991	4.39397		1.65991	35.9333		1.65991	31.0509
	1.66235	4.53246		1.66235	35.7124		1.66235	31.0567
	1.6648	1.6502		1.6648	36.0313		1.6648	32.4436
	1.66724	2.56247		1.66724	35.7915		1.66724	32.627
	1.66968	2.80189		1.66968	35.6569		1.66968	34.1301
	1.67212	2.45226		1.67212	35.6566		1.67212	33.4532
	1.67456	4.35533		1.67456	34.9313		1.67456	34.1358
	1.677	6.85556		1.677	35.4307		1.677	33.2959
	1.67944	7.11938		1.67944	37.3399		1.67944	31.061
	1.68189	7.00805		1.68189	36.6208		1.68189	30.7062
	1.68433	6.94415		1.68433	39.0196		1.68433	31.5082
	1.68677	5.3245		1.68677	38.9339		1.68677	34.2521
	1.68921	6.34609		1.68921	39.8041		1.68921	33.4745
	1.69165	7.90928		1.69165	41.9319		1.69165	31.4365
	1.69409	9.10805		1.69409	41.6124		1.69409	34.662
	1.69653	9.23723		1.69653	39.3618		1.69653	35.0837
	1.69897	7.71691		1.69897	42.7263		1.69897	34.7395
	1.70142	5.69361		1.70142	39.8723		1.70142	34.0163
	1.70386	5.48292		1.70386	41.0669		1.70386	34.6208
	1.7063	3.38147		1.7063	45.627		1.7063	35.124
	1.70874	6.74134		1.70874	45.0403		1.70874	33.9943
	1.71118	5.58137		1.71118	41.2		1.71118	32.4623
	1.71362	2.22591		1.71362	45.4384		1.71362	31.8069
	1.71606	2.66086		1.71606	47.6365		1.71606	31.0992
	1.71851	4.83018		1.71851	46.7451		1.71851	30.4167
	1.72095	5.5398		1.72095	46.5493		1.72095	29.2681
	1.72339	5.91615		1.72339	44.0484		1.72339	29.5593
	1.72583	5.32332		1.72583	44.2482		1.72583	30.4598
	1.72827	5.27911		1.72827	43.2872		1.72827	31.1967
	1.73071	5.70341		1.73071	42.0147		1.73071	33.2567
	1.73315	5.57745		1.73315	43.8479		1.73315	33.8739
	1.7356	6.44163		1.7356	43.673		1.7356	32.8242
	1.73804	7.37081		1.73804	43.3023		1.73804	33.0332
	1.74048	7.19074		1.74048	42.7646		1.74048	33.2966
	1.74292	8.30792		1.74292	43.8507		1.74292	34.4808
	1.74536	8.6576		1.74536	45.7054		1.74536	34.356
	1.7478	7.04518		1.7478	43.7612		1.7478	36.2187
	1.75024	8.14232		1.75024	42.8434		1.75024	35.485
	1.75269	5.77589		1.75269	44.6538		1.75269	35.549
	1.75513	3.99116		1.75513	43.4655		1.75513	36.605
	1.75757	4.07527		1.75757	43.3625		1.75757	37.439
	1.76001	4.30723		1.76001	42.6115		1.76001	37.0767
	1.76245	7.47706		1.76245	45.2953		1.76245	34.5762
	1.76489	5.39029		1.76489	46.3164		1.76489	33.4892
	1.76733	4.19141		1.76733	47.1312		1.76733	34.5679
	1.76978	4.68392		1.76978	47.4123		1.76978	32.5754
	1.77222	3.38974		1.77222	48.1606		1.77222	32.7987
	1.77466	1.53629		1.77466	47.1432		1.77466	32.1563
	1.7771	1.60214		1.7771	42.3305		1.7771	30.7126
	1.77954	3.59347		1.77954	45.1238		1.77954	30.1706
	1.78198	3.86588		1.78198	44.9094		1.78198	31.1635
	1.78442	3.13091		1.78442	47.2118		1.78442	29.213
	1.78686	1.34341		1.78686	49.389		1.78686	30.9846
	1.78931	0.652403		1.78931	43.608		1.78931	32.1451
	1.79175	2.19788		1.79175	44.6322		1.79175	32.8193
	1.79419	2.24103		1.79419	44.2841		1.79419	32.1473
	1.79663	-0.29946		1.79663	42.1202		1.79663	32.6893
	1.79907	1.86539		1.79907	40.0604		1.79907	31.2161
	1.80151	4.24095		1.80151	41.3989		1.80151	31.6976
	1.80395	4.42032		1.80395	38.5374		1.80395	32.4314
	1.8064	4.147		1.8064	35.2345		1.8064	32.5411
	1.80884	4.86193		1.80884	36.5921		1.80884	32.6999
	1.81128	4.26989		1.81128	37.3976		1.81128	31.873
	1.81372	6.26309		1.81372	37.3846		1.81372	33.2331
	1.81616	6.11828		1.81616	40.0343		1.81616	34.7165
	1.8186	6.4241		1.8186	36.8428		1.8186	37.5182
	1.82105	4.35826		1.82105	39.4248		1.82105	37.1362
	1.82349	4.29283		1.82349	36.38		1.82349	37.092
	1.82593	4.62076		1.82593	39.5814		1.82593	37.4864
	1.82837	5.50976		1.82837	40.0165		1.82837	36.5572
	1.83081	5.58399		1.83081	42.548		1.83081	36.2205
	1.83325	5.75772		1.83325	46.2746		1.83325	36.0767
	1.83569	3.14221		1.83569	45.835		1.83569	34.4393
	1.83814	4.50525		1.83814	47.3225		1.83814	32.1675
	1.84058	4.02271		1.84058	45.5413		1.84058	31.1486
	1.84302	3.35339		1.84302	47.7021		1.84302	30.2729
	1.84546	6.00615		1.84546	45.3401		1.84546	29.8919
	1.8479	4.85496		1.8479	45.2679		1.8479	31.9542
	1.85034	4.42326		1.85034	44.3105		1.85034	31.4713
	1.85278	5.96862		1.85278	42.8393		1.85278	30.9525
	1.85522	7.69432		1.85522	43.9154		1.85522	29.5987
	1.85767	7.38946		1.85767	42.4659		1.85767	29.0603
	1.86011	5.56644		1.86011	44.7895		1.86011	28.1967
	1.86255	5.63764		1.86255	46.5646		1.86255	28.4688
	1.86499	6.26314		1.86499	47.3111		1.86499	28.4529
	1.86743	6.00242		1.86743	47.0107		1.86743	29.7616
	1.86987	7.21989		1.86987	46.1634		1.86987	29.7327
	1.87231	4.04929		1.87231	46.2766		1.87231	29.7567
	1.87476	5.21272		1.87476	48.416		1.87476	31.4199
	1.8772	6.14185		1.8772	50.6258		1.8772	31.7004
	1.87964	7.85386		1.87964	50.2707		1.87964	31.895
	1.88208	8.15717		1.88208	53.7707		1.88208	31.4735
	1.88452	6.34342		1.88452	53.4189		1.88452	32.5041
	1.88696	6.10428		1.88696	51.0545		1.88696	33.2404
	1.8894	3.93866		1.8894	50.1855		1.8894	33.2634
	1.89185	2.17824		1.89185	50.34		1.89185	33.9692
	1.89429	1.54554		1.89429	49.2496		1.89429	32.4188
	1.89673	-0.17444		1.89673	50.0852		1.89673	33.4369
	1.89917	0.234743		1.89917	47.0255		1.89917	33.9982
	1.90161	-0.34674		1.90161	45.5899		1.90161	33.5162
	1.90405	0.210339		1.90405	48.8531		1.90405	31.7127
	1.90649	1.98131		1.90649	48.313		1.90649	33.5776
	1.90894	1.70279		1.90894	47.0574		1.90894	34.3841
	1.91138	1.17382		1.91138	46.7873		1.91138	34.4664
	1.91382	-0.96161		1.91382	46.3753		1.91382	35.4365
	1.91626	-2.83479		1.91626	46.5887		1.91626	37.5549
	1.9187	-2.67038		1.9187	43.4913		1.9187	36.0518
	1.92114	-1.98757		1.92114	43.1296		1.92114	33.7308
	1.92358	0.029259		1.92358	43.9994		1.92358	32.655
	1.92603	3.17265		1.92603	40.4771		1.92603	33.1045
	1.92847	3.89134		1.92847	39.4052		1.92847	32.6003
	1.93091	4.83296		1.93091	40.6004		1.93091	34.3233
	1.93335	6.13473		1.93335	40.8753		1.93335	34.3563
	1.93579	8.30631		1.93579	43.0571		1.93579	33.411
	1.93823	8.1189		1.93823	45.2936		1.93823	32.6067
	1.94067	6.46417		1.94067	49.7383		1.94067	30.9449
	1.94311	8.02163		1.94311	50.2016		1.94311	30.486
	1.94556	7.99609		1.94556	47.7916		1.94556	32.3399
	1.948	8.18658		1.948	47.9975		1.948	32.5936
	1.95044	10.1201		1.95044	48.6562		1.95044	30.6419
	1.95288	8.44697		1.95288	48.053		1.95288	31.0827
	1.95532	9.24983		1.95532	49.1481		1.95532	29.6295
	1.95776	9.90266		1.95776	48.9056		1.95776	30.7198
	1.9602	10.3176		1.9602	49.9139		1.9602	30.9873
	1.96265	14.829		1.96265	49.6777		1.96265	31.601
	1.96509	15.6137		1.96509	48.2617		1.96509	32.0618
	1.96753	18.2089		1.96753	46.5578		1.96753	30.5587
	1.96997	20.7736		1.96997	40.5972		1.96997	30.7889
	1.97241	21.0737		1.97241	43.3949		1.97241	31.2741
	1.97485	19.9485		1.97485	42.2051		1.97485	30.4039
	1.9773	23.1609		1.9773	43.6523		1.9773	31.4169
	1.97974	25.6595		1.97974	43.9977		1.97974	32.2468
	1.98218	27.1491		1.98218	41.2907		1.98218	31.8878
	1.98462	26.2286		1.98462	44.0241		1.98462	31.8831
	1.98706	25.0525		1.98706	42.1176		1.98706	32.2715
	1.9895	24.9389		1.9895	44.2241		1.9895	30.9394
	1.99194	22.5075		1.99194	43.7037		1.99194	30.4804
	1.99439	21.5072		1.99439	42.6445		1.99439	30.7377
	1.99683	21.9133		1.99683	44.3636		1.99683	33.8243
	1.99927	20.4969		1.99927	41.1672		1.99927	33.5987
	2.00171	19.7772		2.00171	45.3745		2.00171	32.0842
	2.00415	21.4079		2.00415	45.2248		2.00415	32.7553
	2.00659	22.3383		2.00659	45.4183		2.00659	34.512
	2.00903	23.5279		2.00903	43.5402		2.00903	34.9201
	2.01147	24.0951		2.01147	43.5497		2.01147	32.5467
	2.01392	24.6142		2.01392	42.8007		2.01392	34.8984
	2.01636	24.6892		2.01636	42.4755		2.01636	34.9157
	2.0188	24.9167		2.0188	40.7955		2.0188	35.0089
	2.02124	23.6881		2.02124	45.9811		2.02124	36.1734
	2.02368	23.5419		2.02368	40.8862		2.02368	34.7918
	2.02612	24.0859		2.02612	40.7545		2.02612	35.663
	2.02856	24.3593		2.02856	40.7991		2.02856	33.0878
	2.03101	23.7305		2.03101	39.1384		2.03101	32.9348
	2.03345	22.2822		2.03345	43.0326		2.03345	32.0195
	2.03589	23.4191		2.03589	38.707		2.03589	29.9887
	2.03833	23.4521		2.03833	42.9622		2.03833	28.5404
	2.04077	22.8435		2.04077	40.2632		2.04077	29.8257
	2.04321	22.6862		2.04321	37.5629		2.04321	29.7979
	2.04565	22.7928		2.04565	35.0156		2.04565	27.2635
	2.0481	21.678		2.0481	32.9184		2.0481	27.6857
	2.05054	23.3013		2.05054	30.0347		2.05054	28.396
	2.05298	23.368		2.05298	28.7744		2.05298	29.0627
	2.05542	22.1418		2.05542	30.2242		2.05542	31.0025
	2.05786	22.387		2.05786	28.7813		2.05786	30.4309
	2.0603	22.2338		2.0603	28.499		2.0603	24.534
	2.06274	21.331		2.06274	29.9379		2.06274	24.6776
	2.06519	20.5443		2.06519	27.4665		2.06519	25.7289
	2.06763	17.1705		2.06763	27.5512		2.06763	27.8194
	2.07007	13.2978		2.07007	28.7143		2.07007	27.6723
	2.07251	13.6479		2.07251	29.0374		2.07251	29.5092
	2.07495	12.713		2.07495	29.7076		2.07495	30.4585
	2.07739	14.7216		2.07739	28.3237		2.07739	31.9138
	2.07983	13.1509		2.07983	29.4843		2.07983	33.8805
	2.08228	11.8888		2.08228	30.7604		2.08228	35.1541
	2.08472	13.9798		2.08472	29.9666		2.08472	35.2618
	2.08716	14.0148		2.08716	30.7807		2.08716	35.7752
	2.0896	15.2098		2.0896	33.9193		2.0896	36.5561
	2.09204	15.7671		2.09204	35.3528		2.09204	37.1381
	2.09448	12.1095		2.09448	38.6076		2.09448	36.5211
	2.09692	10.7525		2.09692	38.3766		2.09692	35.0833
	2.09937	8.2654		2.09937	39.5487		2.09937	32.6756
	2.10181	3.79783		2.10181	40.6528		2.10181	33.3117
	2.10425	2.32499		2.10425	42.7318		2.10425	33.9777
	2.10669	-0.92315		2.10669	41.8258		2.10669	33.4177
	2.10913	-0.99537		2.10913	38.8299		2.10913	34.5152
	2.11157	-1.32989		2.11157	35.6912		2.11157	33.854
	2.11401	-2.21708		2.11401	36.5677		2.11401	33.1445
	2.11646	-2.58127		2.11646	33.0984		2.11646	33.767
	2.1189	-2.12984		2.1189	31.973		2.1189	34.3023
	2.12134	-1.76941		2.12134	29.5115		2.12134	33.283
	2.12378	-3.46025		2.12378	30.1839		2.12378	33.7206
	2.12622	-2.60298		2.12622	26.5428		2.12622	33.2806
	2.12866	-1.70004		2.12866	27.0929		2.12866	32.313
	2.1311	-1.19941		2.1311	24.9801		2.1311	32.8848
	2.13354	-0.18552		2.13354	29.0905		2.13354	33.6537
	2.13599	1.94595		2.13599	29.8544		2.13599	35.1298
	2.13843	1.76539		2.13843	30.1482		2.13843	33.5118
	2.14087	0.897322		2.14087	33.4308		2.14087	32.2254
	2.14331	2.24268		2.14331	35.6736		2.14331	33.874
	2.14575	4.11956		2.14575	38.0145		2.14575	34.8793
	2.14819	5.46529		2.14819	40.64		2.14819	34.1698
	2.15063	7.57275		2.15063	39.1868		2.15063	34.8416
	2.15308	7.57466		2.15308	37.0983		2.15308	35.3374
	2.15552	6.16583		2.15552	37.4253		2.15552	35.5757
	2.15796	4.30025		2.15796	36.6967		2.15796	37.4412
	2.1604	4.10788		2.1604	32.0861		2.1604	37.1436
	2.16284	1.73171		2.16284	37.698		2.16284	35.1413
	2.16528	2.70058		2.16528	37.1602		2.16528	35.2636
	2.16772	-1.38854		2.16772	32.4167		2.16772	33.6867
	2.17017	-2.5791		2.17017	36.1976		2.17017	32.3069
	2.17261	-3.86635		2.17261	33.59		2.17261	31.7548
	2.17505	-4.75656		2.17505	31.523		2.17505	31.7671
	2.17749	-5.85618		2.17749	30.3179		2.17749	32.0409
	2.17993	-7.17943		2.17993	30.5502		2.17993	32.4191
	2.18237	-4.02237		2.18237	30.9305		2.18237	31.7226
	2.18481	-0.64005		2.18481	30.2884		2.18481	34.266
	2.18726	-1.72863		2.18726	31.059		2.18726	35.3714
	2.1897	-3.56179		2.1897	30.3505		2.1897	34.7014
	2.19214	-1.37212		2.19214	33.3075		2.19214	34.5438
	2.19458	-0.08945		2.19458	35.2654		2.19458	35.426
	2.19702	-1.39431		2.19702	37.5007		2.19702	33.4603
	2.19946	0.951162		2.19946	35.8792		2.19946	33.3588
	2.2019	0.056392		2.2019	35.3867		2.2019	32.8537
	2.20435	-0.17059		2.20435	30.6283		2.20435	33.7227
	2.20679	2.60307		2.20679	32.6005		2.20679	34.1224
	2.20923	2.68003		2.20923	31.2048		2.20923	33.864
	2.21167	5.61739		2.21167	32.8286		2.21167	31.7174
	2.21411	4.73313		2.21411	34.2876		2.21411	32.7441
	2.21655	5.39802		2.21655	35.2016		2.21655	32.668
	2.21899	5.18398		2.21899	35.1891		2.21899	32.2409
	2.22144	5.46255		2.22144	33.7733		2.22144	32.0255
	2.22388	5.0255		2.22388	34.165		2.22388	30.496
	2.22632	5.66931		2.22632	40.3138		2.22632	30.108
	2.22876	3.07245		2.22876	39.962		2.22876	29.1116
	2.2312	2.76975		2.2312	42.5678		2.2312	31.9901
	2.23364	-0.18396		2.23364	42.1986		2.23364	33.1264
	2.23608	-1.49023		2.23608	41.1653		2.23608	33.8063
	2.23853	-1.76547		2.23853	46.3546		2.23853	34.7267
	2.24097	-2.22688		2.24097	47.5379		2.24097	32.4546
	2.24341	-0.07491		2.24341	48.1588		2.24341	32.2837
	2.24585	1.30801		2.24585	50.7698		2.24585	34.8937
	2.24829	3.18386		2.24829	53.6911		2.24829	33.9446
	2.25073	3.57639		2.25073	57.121		2.25073	33.172
	2.25317	4.12109		2.25317	61.3557		2.25317	32.992
	2.25562	3.53177		2.25562	62.7949		2.25562	33.5939
	2.25806	4.14734		2.25806	60.4883		2.25806	34.548
	2.2605	4.44012		2.2605	57.5221		2.2605	34.7422
	2.26294	6.50611		2.26294	53.4055		2.26294	33.6125
	2.26538	7.53761		2.26538	51.122		2.26538	32.9824
	2.26782	4.65639		2.26782	48.3357		2.26782	33.0711
	2.27026	4.89692		2.27026	48.4505		2.27026	30.1155
	2.27271	5.61642		2.27271	47.8164		2.27271	29.9424
	2.27515	6.1134		2.27515	45.4876		2.27515	29.5944
	2.27759	6.71445		2.27759	45.092		2.27759	30.1591
	2.28003	5.13181		2.28003	43.5588		2.28003	29.9314
	2.28247	4.63054		2.28247	44.8518		2.28247	31.0746
	2.28491	4.67035		2.28491	46.0269		2.28491	31.103
	2.28735	0.006397		2.28735	47.5288		2.28735	30.7301
	2.28979	0.509884		2.28979	45.969		2.28979	30.4156
	2.29224	2.09664		2.29224	45.339		2.29224	30.9024
	2.29468	1.50067		2.29468	42.6049		2.29468	31.5118
	2.29712	0.048316		2.29712	44.8302		2.29712	30.4553
	2.29956	-1.31943		2.29956	42.3941		2.29956	32.7111
	2.302	-2.64508		2.302	41.5752		2.302	31.8101
	2.30444	-1.1257		2.30444	40.7694		2.30444	31.0152
	2.30688	0.501109		2.30688	42.1371		2.30688	29.9217
	2.30933	2.64137		2.30933	41.4264		2.30933	33.9709
	2.31177	3.02675		2.31177	42.139		2.31177	34.1488
	2.31421	3.19036		2.31421	39.5529		2.31421	33.6237
	2.31665	4.44958		2.31665	44.0423		2.31665	33.2223
	2.31909	5.2771		2.31909	46.3897		2.31909	33.5216
	2.32153	4.9879		2.32153	46.2917		2.32153	35.1686
	2.32397	5.37888		2.32397	48.7035		2.32397	34.8957
	2.32642	4.48252		2.32642	47.4665		2.32642	36.3506
	2.32886	4.71527		2.32886	47.5095		2.32886	34.0241
	2.3313	7.66742		2.3313	50.4795		2.3313	32.2028
	2.33374	10.6181		2.33374	52.8179		2.33374	31.1595
	2.33618	11.0082		2.33618	54.7815		2.33618	28.6278
	2.33862	9.89412		2.33862	53.14		2.33862	29.6413
	2.34106	9.7827		2.34106	51.2801		2.34106	28.8332
	2.34351	10.6578		2.34351	49.5767		2.34351	29.4679
	2.34595	12.4569		2.34595	50.3939		2.34595	28.4821
	2.34839	13.1787		2.34839	49.6148		2.34839	30.6868
	2.35083	14.2511		2.35083	48.9424		2.35083	33.4187
	2.35327	12.118		2.35327	50.0092		2.35327	34.1449
	2.35571	14.4073		2.35571	52.2086		2.35571	35.6506
	2.35815	9.96025		2.35815	51.3123		2.35815	36.6117
	2.3606	11.8894		2.3606	53.56		2.3606	35.3875
	2.36304	10.4124		2.36304	50.9854		2.36304	35.7186
	2.36548	6.03244		2.36548	48.7778		2.36548	35.2124
	2.36792	6.55186		2.36792	47.7291		2.36792	35.1459
	2.37036	6.36676		2.37036	47.7986		2.37036	35.1453
	2.3728	7.55537		2.3728	47.9964		2.3728	34.746
	2.37524	6.57645		2.37524	45.5099		2.37524	32.9613
	2.37769	3.0852		2.37769	44.6617		2.37769	33.0856
	2.38013	0.953278		2.38013	42.7738		2.38013	33.0267
	2.38257	0.914245		2.38257	42.2054		2.38257	33.356
	2.38501	1.98942		2.38501	44.4161		2.38501	32.7475
	2.38745	3.32852		2.38745	45.8161		2.38745	32.0717
	2.38989	5.08727		2.38989	47.6323		2.38989	31.4301
	2.39233	4.3739		2.39233	46.9704		2.39233	32.8103
	2.39478	4.19121		2.39478	45.8159		2.39478	33.4905
	2.39722	5.44423		2.39722	44.4461		2.39722	32.5305
	2.39966	6.96882		2.39966	41.5675		2.39966	33.2029
	2.4021	3.19449		2.4021	40.1861		2.4021	31.7792
	2.40454	3.52419		2.40454	40.767		2.40454	34.8061
	2.40698	2.74017		2.40698	39.4709		2.40698	36.489
	2.40942	4.6737		2.40942	39.5897		2.40942	35.4537
	2.41187	4.68955		2.41187	38.176		2.41187	35.1046
	2.41431	5.79551		2.41431	36.1856		2.41431	35.5334
	2.41675	5.03569		2.41675	39.1294		2.41675	34.3088
	2.41919	4.7197		2.41919	36.6016		2.41919	32.718
	2.42163	5.58314		2.42163	37.7518		2.42163	31.0039
	2.42407	4.62342		2.42407	39.8327		2.42407	30.9615
	2.42651	4.52959		2.42651	37.0166		2.42651	31.1839
	2.42896	6.9517		2.42896	34.5679		2.42896	31.72
	2.4314	7.98103		2.4314	36.9559		2.4314	32.9333
	2.43384	5.75646		2.43384	39.5167		2.43384	32.2848
	2.43628	5.71028		2.43628	40.2291		2.43628	31.4244
	2.43872	6.2604		2.43872	37.59		2.43872	30.5929
	2.44116	6.36263		2.44116	37.2667		2.44116	29.7875
	2.4436	5.53351		2.4436	38.1486		2.4436	27.8817
	2.44604	5.16488		2.44604	38.7409		2.44604	28.3508
	2.44849	4.29296		2.44849	37.4563		2.44849	29.0911
	2.45093	2.74333		2.45093	37.1518		2.45093	30.1352
	2.45337	3.97023		2.45337	36.9812		2.45337	30.0268
	2.45581	3.78982		2.45581	39.0431		2.45581	30.9163
	2.45825	2.61961		2.45825	36.8077		2.45825	30.9198
	2.46069	0.590512		2.46069	38.3427		2.46069	31.8365
	2.46313	-0.43501		2.46313	36.6986		2.46313	33.0506
	2.46558	1.54642		2.46558	38.7669		2.46558	34.7656
	2.46802	1.56843		2.46802	46.2655		2.46802	35.6191
	2.47046	2.2399		2.47046	50.5616		2.47046	35.8514
	2.4729	1.39952		2.4729	49.9594		2.4729	38.6463
	2.47534	5.55329		2.47534	53.6938		2.47534	38.8392
	2.47778	8.17278		2.47778	52.2286		2.47778	37.0729
	2.48022	8.4892		2.48022	53.6587		2.48022	37.6606
	2.48267	7.69698		2.48267	54.6801		2.48267	37.5375
	2.48511	8.45013		2.48511	55.7715		2.48511	37.1243
	2.48755	5.60729		2.48755	55.8531		2.48755	35.99
	2.48999	5.76754		2.48999	54.1424		2.48999	35.7519
	2.49243	5.84156		2.49243	52.8678		2.49243	33.7257
	2.49487	5.0492		2.49487	51.0421		2.49487	33.2601
	2.49731	5.60336		2.49731	50.2983		2.49731	32.9078
	2.49976	4.59063		2.49976	52.1363		2.49976	32.5436
	2.5022	5.77973		2.5022	51.9327		2.5022	31.9148
	2.50464	3.39659		2.50464	50.6102		2.50464	30.9155
	2.50708	4.28744		2.50708	48.9976		2.50708	29.5182
	2.50952	10.3271		2.50952	48.3865		2.50952	30.6858
	2.51196	11.5868		2.51196	45.8229		2.51196	31.8502
	2.5144	9.43889		2.5144	43.4175		2.5144	32.5545
	2.51685	8.37222		2.51685	46.0383		2.51685	32.6734
	2.51929	8.03152		2.51929	42.6778		2.51929	33.0529
	2.52173	7.92098		2.52173	47.471		2.52173	31.8233
	2.52417	6.82304		2.52417	49.7602		2.52417	28.4576
	2.52661	4.33263		2.52661	50.8416		2.52661	30.6392
	2.52905	2.22909		2.52905	52.5765		2.52905	31.7639
	2.53149	2.61819		2.53149	52.2256		2.53149	32.9774
	2.53394	2.18406		2.53394	49.2791		2.53394	34.7898
	2.53638	0.005249		2.53638	49.9204		2.53638	36.6517
	2.53882	-1.71081		2.53882	51.3247		2.53882	35.2523
	2.54126	-4.34307		2.54126	51.3916		2.54126	36.3533
	2.5437	-6.11101		2.5437	48.6649		2.5437	35.8433
	2.54614	-4.81899		2.54614	47.3305		2.54614	35.5783
	2.54858	-3.51373		2.54858	47.5293		2.54858	33.4739
	2.55103	-4.72039		2.55103	49.0076		2.55103	33.5187
	2.55347	-3.28359		2.55347	47.0516		2.55347	35.1942
	2.55591	-4.89273		2.55591	45.2933		2.55591	35.4731
	2.55835	-2.80198		2.55835	43.6232		2.55835	35.202
	2.56079	-1.80155		2.56079	43.4224		2.56079	34.0954
	2.56323	-2.41586		2.56323	38.9517		2.56323	32.4905
	2.56567	-2.2067		2.56567	36.591		2.56567	34.3987
	2.56812	2.79951		2.56812	37.478		2.56812	32.5128
	2.57056	3.49098		2.57056	41.6954		2.57056	34.0759
	2.573	5.09981		2.573	46.4781		2.573	34.4673
	2.57544	4.92666		2.57544	51.7473		2.57544	33.8816
	2.57788	5.71849		2.57788	50.9061		2.57788	34.8339
	2.58032	5.45239		2.58032	50.9218		2.58032	34.417
	2.58276	4.59206		2.58276	52.0138		2.58276	36.1671
	2.58521	1.52017		2.58521	52.2216		2.58521	33.3134
	2.58765	1.51398		2.58765	51.5805		2.58765	32.7969
	2.59009	4.22771		2.59009	50.5602		2.59009	32.153
	2.59253	4.08348		2.59253	52.9964		2.59253	31.9518
	2.59497	4.20701		2.59497	53.2338		2.59497	32.3791
	2.59741	2.7619		2.59741	47.7221		2.59741	32.0433
	2.59985	4.02907		2.59985	48.8195		2.59985	30.1839
	2.60229	2.58964		2.60229	49.2805		2.60229	32.1466
	2.60474	-0.09179		2.60474	48.6837		2.60474	32.6958
	2.60718	-0.75763		2.60718	48.053		2.60718	32.9557
	2.60962	1.06932		2.60962	44.7936		2.60962	31.6946
	2.61206	2.49214		2.61206	43.5959		2.61206	32.4429
	2.6145	3.81332		2.6145	37.5249		2.6145	33.4229
	2.61694	3.76044		2.61694	36.1249		2.61694	33.0434
	2.61938	4.12986		2.61938	32.7229		2.61938	32.9503
	2.62183	5.80251		2.62183	34.8111		2.62183	33.8907
	2.62427	6.01635		2.62427	31.0997		2.62427	34.0131
	2.62671	6.97251		2.62671	30.14		2.62671	34.8959
	2.62915	6.90059		2.62915	29.442		2.62915	35.6708
	2.63159	9.41354		2.63159	31.8151		2.63159	35.9997
	2.63403	6.21527		2.63403	31.1497		2.63403	35.4689
	2.63647	7.85632		2.63647	29.2256		2.63647	37.4826
	2.63892	7.03945		2.63892	25.8721		2.63892	34.622
	2.64136	8.46417		2.64136	24.2152		2.64136	34.9514
	2.6438	6.0986		2.6438	23.7154		2.6438	34.9316
	2.64624	7.35745		2.64624	24.4082		2.64624	32.4356
	2.64868	7.75049		2.64868	26.8797		2.64868	32.9341
	2.65112	5.46446		2.65112	27.4814		2.65112	31.9474
	2.65356	3.93211		2.65356	25.56		2.65356	33.3583
	2.65601	3.26683		2.65601	25.9937		2.65601	32.4421
	2.65845	3.30694		2.65845	26.8214		2.65845	30.735
	2.66089	2.49305		2.66089	27.1193		2.66089	30.0978
	2.66333	2.66016		2.66333	28.0748		2.66333	32.5731
	2.66577	4.49151		2.66577	27.7632		2.66577	33.4642
	2.66821	4.36157		2.66821	28.7134		2.66821	34.2507
	2.67065	1.99685		2.67065	30.2348		2.67065	33.0006
	2.6731	2.21471		2.6731	31.4133		2.6731	33.4474
	2.67554	4.09406		2.67554	26.8771		2.67554	33.9309
	2.67798	0.082365		2.67798	27.1478		2.67798	33.4799
	2.68042	-0.49737		2.68042	28.0468		2.68042	34.7236
	2.68286	-0.23901		2.68286	26.0044		2.68286	33.879
	2.6853	0.027237		2.6853	25.3405		2.6853	31.9171
	2.68774	-0.37499		2.68774	24.3327		2.68774	33.3535
	2.69019	-0.54616		2.69019	23.0329		2.69019	31.8292
	2.69263	0.13942		2.69263	21.4815		2.69263	31.8719
	2.69507	0.821698		2.69507	23.111		2.69507	31.9324
	2.69751	2.70697		2.69751	21.0149		2.69751	31.6264
	2.69995	5.01321		2.69995	22.3847		2.69995	31.9261
	2.70239	2.38069		2.70239	23.1056		2.70239	33.5341
	2.70483	3.15036		2.70483	23.5399		2.70483	33.8052
	2.70728	4.7358		2.70728	25.8775		2.70728	34.5281
	2.70972	5.53278		2.70972	25.6064		2.70972	34.8624
	2.71216	3.88497		2.71216	26.7702		2.71216	34.3197
	2.7146	3.82079		2.7146	29.4459		2.7146	33.4846
	2.71704	2.02394		2.71704	30.3649		2.71704	32.9803
	2.71948	2.76571		2.71948	31.3526		2.71948	32.6609
	2.72192	3.13428		2.72192	31.5925		2.72192	33.7217
	2.72437	0.466572		2.72437	33.2026		2.72437	32.4501
	2.72681	2.25749		2.72681	35.815		2.72681	33.3934
	2.72925	0.882822		2.72925	39.4257		2.72925	33.0654
	2.73169	1.4247		2.73169	38.6205		2.73169	32.7878
	2.73413	2.34974		2.73413	39.1878		2.73413	33.4273
	2.73657	3.14073		2.73657	40.0795		2.73657	34.3919
	2.73901	1.59223		2.73901	37.6324		2.73901	31.6647
	2.74146	2.30245		2.74146	38.1803		2.74146	31.7185
	2.7439	0.048629		2.7439	39.3608		2.7439	31.6192
	2.74634	1.51592		2.74634	37.977		2.74634	31.2298
	2.74878	3.87593		2.74878	37.0759		2.74878	29.5168
	2.75122	4.40369		2.75122	38.2896		2.75122	29.7258
	2.75366	6.24707		2.75366	39.0526		2.75366	28.8895
	2.7561	10.1064		2.7561	36.1338		2.7561	30.693
	2.75854	9.63267		2.75854	36.4167		2.75854	31.1843
	2.76099	10.2273		2.76099	32.7535		2.76099	30.1879
	2.76343	9.35306		2.76343	33.4368		2.76343	30.3493
	2.76587	10.351		2.76587	34.1584		2.76587	30.8013
	2.76831	12.1707		2.76831	34.3966		2.76831	30.3903
	2.77075	10.8995		2.77075	32.5504		2.77075	30.1691
	2.77319	9.9818		2.77319	34.7732		2.77319	29.3266
	2.77563	13.5978		2.77563	34.8488		2.77563	30.6634
	2.77808	9.08551		2.77808	40.9309		2.77808	30.1267
	2.78052	9.71748		2.78052	42.746		2.78052	33.3443
	2.78296	8.67075		2.78296	44.8351		2.78296	36.4929
	2.7854	5.56402		2.7854	41.4958		2.7854	36.6895
	2.78784	6.71204		2.78784	44.3739		2.78784	36.4379
	2.79028	5.51384		2.79028	45.1343		2.79028	36.5983
	2.79272	5.10044		2.79272	47.1934		2.79272	35.5603
	2.79517	2.05491		2.79517	45.2957		2.79517	35.8728
	2.79761	2.63924		2.79761	41.2041		2.79761	36.7198
	2.80005	1.95093		2.80005	45.0061		2.80005	35.4109
	2.80249	1.20031		2.80249	43.5501		2.80249	34.2364
	2.80493	2.76852		2.80493	37.9911		2.80493	33.5566
	2.80737	2.90295		2.80737	37.2336		2.80737	32.8006
	2.80981	2.30739		2.80981	35.4018		2.80981	31.6278
	2.81226	3.46017		2.81226	35.284		2.81226	30.9998
	2.8147	4.05316		2.8147	33.3911		2.8147	30.8524
	2.81714	2.66577		2.81714	31.1596		2.81714	31.6323
	2.81958	2.81827		2.81958	29.928		2.81958	30.7072
	2.82202	2.51555		2.82202	28.9116		2.82202	29.7074
	2.82446	1.84086		2.82446	33.9042		2.82446	30.635
	2.8269	2.85235		2.8269	34.2709		2.8269	32.5328
	2.82935	1.93749		2.82935	37.7647		2.82935	33.0903
	2.83179	2.63142		2.83179	42.4168		2.83179	33.2193
	2.83423	3.17496		2.83423	41.1869		2.83423	34.5881
	2.83667	1.44365		2.83667	45.8556		2.83667	34.1713
	2.83911	4.16359		2.83911	45.9805		2.83911	32.9383
	2.84155	5.79607		2.84155	46.1024		2.84155	32.2985
	2.84399	6.94646		2.84399	49.9258		2.84399	33.9816
	2.84644	7.79105		2.84644	51.7639		2.84644	32.1985
	2.84888	10.4451		2.84888	53.114		2.84888	30.3735
	2.85132	8.46744		2.85132	54.4436		2.85132	33.2591
	2.85376	10.8732		2.85376	50.6073		2.85376	33.0389
	2.8562	11.2414		2.8562	51.5561		2.8562	34.2702
	2.85864	10.3908		2.85864	51.7391		2.85864	35.2657
	2.86108	9.94149		2.86108	51.9986		2.86108	35.52
	2.86353	9.15717		2.86353	50.8527		2.86353	35.1578
	2.86597	10.0108		2.86597	51.9102		2.86597	33.1873
	2.86841	8.45096		2.86841	45.6221		2.86841	33.4213
	2.87085	11.4626		2.87085	45.835		2.87085	31.7808
	2.87329	11.3728		2.87329	41.9954		2.87329	30.9027
	2.87573	10.5733		2.87573	41.0875		2.87573	30.1969
	2.87817	11.0256		2.87817	39.6236		2.87817	29.6464
	2.88062	7.85668		2.88062	42.5632		2.88062	28.8066
	2.88306	4.70065		2.88306	45.4625		2.88306	28.2226
	2.8855	2.58455		2.8855	41.4622		2.8855	27.0377
	2.88794	1.96215		2.88794	43.9941		2.88794	27.3314
	2.89038	1.2517		2.89038	43.7618		2.89038	27.7766
	2.89282	-3.45676		2.89282	47.9552		2.89282	28.0589
	2.89526	-6.86445		2.89526	47.9754		2.89526	29.664
	2.89771	-6.99219		2.89771	45.9895		2.89771	30.4749
	2.90015	-6.53403		2.90015	44.2713		2.90015	31.5301
	2.90259	-5.93667		2.90259	45.5426		2.90259	31.8658
	2.90503	-6.06269		2.90503	47.0453		2.90503	32.5658
	2.90747	-8.51054		2.90747	45.8296		2.90747	32.4688
	2.90991	-4.50635		2.90991	47.5004		2.90991	33.0773
	2.91235	-7.7863		2.91235	46.8554		2.91235	33.4274
	2.91479	-6.2595		2.91479	49.0281		2.91479	35.0161
	2.91724	-5.63694		2.91724	50.2646		2.91724	33.7945
	2.91968	-5.58692		2.91968	54.4403		2.91968	31.5865
	2.92212	-3.21708		2.92212	57.1317		2.92212	31.0818
	2.92456	-1.88735		2.92456	58.127		2.92456	32.617
	2.927	1.80344		2.927	58.8524		2.927	30.677
	2.92944	1.9374		2.92944	60.0752		2.92944	31.1186
	2.93188	4.63136		2.93188	57.6421		2.93188	32.3904
	2.93433	6.33804		2.93433	55.189		2.93433	33.2233
	2.93677	6.91327		2.93677	54.3098		2.93677	34.4202
	2.93921	5.32482		2.93921	55.1391		2.93921	33.6269
	2.94165	5.40904		2.94165	53.5085		2.94165	34.0374
	2.94409	3.11747		2.94409	49.9476		2.94409	34.0845
	2.94653	0.58723		2.94653	49.1459		2.94653	33.0809
	2.94897	1.2901		2.94897	47.2977		2.94897	33.1227
	2.95142	1.14722		2.95142	47.9408		2.95142	32.563
	2.95386	1.50135		2.95386	47.2958		2.95386	32.0732
	2.9563	2.35356		2.9563	46.6006		2.9563	34.9718
	2.95874	3.91705		2.95874	49.1463		2.95874	34.7268
	2.96118	3.85301		2.96118	48.1927		2.96118	34.5908
	2.96362	4.62744		2.96362	51.181		2.96362	33.648
	2.96606	2.50323		2.96606	47.2454		2.96606	33.578
	2.96851	3.66955		2.96851	49.8122		2.96851	33.4937
	2.97095	1.51982		2.97095	49.9514		2.97095	33.5428
	2.97339	1.80403		2.97339	50.8757		2.97339	34.3287
	2.97583	0.074733		2.97583	52.8053		2.97583	34.6303
	2.97827	1.59477		2.97827	52.1595		2.97827	32.3891
	2.98071	1.95784		2.98071	50.7796		2.98071	31.4129
	2.98315	1.78948		2.98315	53.1003		2.98315	30.9324
	2.9856	2.91571		2.9856	52.9237		2.9856	30.8981
	2.98804	4.27411		2.98804	49.704		2.98804	29.9589
	2.99048	2.45542		2.99048	51.5284		2.99048	27.9231
	2.99292	0.509297		2.99292	51.871		2.99292	30.5418
	2.99536	1.05212		2.99536	50.4665		2.99536	32.6214
	2.9978	-1.70414		2.9978	47.33		2.9978	32.7173
	3.00024	1.18835		3.00024	43.316		3.00024	33.9137

## Sheet: Figure 1d
Figure 1d	0.5 pN						1 pN						1.5 pN
	Data			Fit			Data			Fit			Data			Fit
	Relative extension (nm)	Counts		Relative extension (nm)	Counts		Relative extension (nm)	Counts		Relative extension (nm)	Counts		Relative extension (nm)	Counts		Relative extension (nm)	Counts
	-54.5	0		-54.5	-6.52251		-39.5	0		-39.5	-3.0139		-7.5	1		-7.5	-4.53172
	-53.5	4		-53.5	-6.52251		-38.5	0		-39.3959	-3.0139		-6.5	0		-7.44094	-4.53167
	-52.5	1		-52.5	-6.52251		-37.5	0		-39.2918	-3.0139		-5.5	0		-7.38188	-4.5316
	-51.5	2		-51.5	-6.52251		-36.5	0		-39.1877	-3.0139		-4.5	1		-7.32282	-4.53153
	-50.5	1		-50.5	-6.52251		-35.5	2		-39.0836	-3.0139		-3.5	0		-7.26376	-4.53146
	-49.5	2		-49.5	-6.52251		-34.5	0		-38.9795	-3.01389		-2.5	2		-7.2047	-4.53139
	-48.5	1		-48.5	-6.52251		-33.5	0		-38.8754	-3.01389		-1.5	0		-7.14565	-4.53131
	-47.5	1		-47.5	-6.52251		-32.5	0		-38.7713	-3.01389		-0.5	3		-7.08659	-4.53122
	-46.5	1		-46.5	-6.52251		-31.5	1		-38.6672	-3.01389		0.5	2		-7.02753	-4.53113
	-45.5	2		-45.5	-6.52251		-30.5	0		-38.5631	-3.01389		1.5	3		-6.96847	-4.53103
	-44.5	0		-44.5	-6.52251		-29.5	0		-38.5	-3.01389		2.5	7		-6.90941	-4.53093
	-43.5	2		-43.6732	-6.52251		-28.5	0		-38.459	-3.01389		3.5	8		-6.85035	-4.53082
	-42.5	1		-43.5691	-6.52251		-27.5	1		-38.3548	-3.01389		4.5	19		-6.79129	-4.5307
	-41.5	0		-43.5	-6.52251		-26.5	0		-38.2507	-3.01388		5.5	29		-6.73223	-4.53058
	-40.5	1		-43.465	-6.52251		-25.5	1		-38.1467	-3.01388		6.5	91		-6.67317	-4.53045
	-39.5	1		-43.3609	-6.52251		-24.5	1		-38.0425	-3.01388		7.5	112		-6.61411	-4.53031
	-38.5	0		-43.2568	-6.52251		-23.5	2		-37.9384	-3.01388		8.5	140		-6.55506	-4.53017
	-37.5	1		-43.1527	-6.52251		-22.5	1		-37.8343	-3.01387		9.5	158		-6.5	-4.53002
	-36.5	1		-43.0485	-6.52251		-21.5	2		-37.7302	-3.01387		10.5	237		-6.496	-4.53001
	-35.5	0		-42.9444	-6.52251		-20.5	2		-37.6261	-3.01387		11.5	301		-6.43694	-4.52984
	-34.5	1		-42.8403	-6.52251		-19.5	3		-37.522	-3.01386		12.5	478		-6.37788	-4.52967
	-33.5	1		-42.7362	-6.52251		-18.5	3		-37.5	-3.01386		13.5	675		-6.31882	-4.52948
	-32.5	0		-42.6321	-6.52251		-17.5	4		-37.4179	-3.01386		14.5	1043		-6.25976	-4.52929
	-31.5	1		-42.528	-6.52251		-16.5	11		-37.3138	-3.01386		15.5	1381		-6.2007	-4.52908
	-30.5	0		-42.5	-6.52251		-15.5	9		-37.2097	-3.01385		16.5	1592		-6.14164	-4.52886
	-29.5	1		-42.4239	-6.52251		-14.5	15		-37.1056	-3.01385		17.5	1614		-6.08258	-4.52862
	-28.5	0		-42.3198	-6.52251		-13.5	18		-37.0015	-3.01384		18.5	1611		-6.02352	-4.52838
	-27.5	3		-42.2157	-6.52251		-12.5	28		-36.8974	-3.01383		19.5	1398		-5.96446	-4.52811
	-26.5	5		-42.1116	-6.52251		-11.5	70		-36.7933	-3.01383		20.5	1375		-5.90541	-4.52783
	-25.5	3		-42.0075	-6.52251		-10.5	79		-36.6892	-3.01382		21.5	1159		-5.84635	-4.52754
	-24.5	1		-41.9034	-6.52251		-9.5	93		-36.5851	-3.01381		22.5	1185		-5.78729	-4.52723
	-23.5	1		-41.7993	-6.52251		-8.5	130		-36.5	-3.01381		23.5	1169		-5.72823	-4.5269
	-22.5	1		-41.6952	-6.52251		-7.5	162		-36.481	-3.01381		24.5	1193		-5.66917	-4.52655
	-21.5	6		-41.5911	-6.52251		-6.5	191		-36.3769	-3.0138		25.5	1335		-5.61011	-4.52618
	-20.5	8		-41.5	-6.52251		-5.5	211		-36.2728	-3.01379		26.5	1704		-5.55105	-4.52579
	-19.5	6		-41.487	-6.52251		-4.5	209		-36.1687	-3.01378		27.5	2075		-5.5	-4.52543
	-18.5	17		-41.3829	-6.52251		-3.5	236		-36.0646	-3.01376		28.5	2525		-5.49199	-4.52537
	-17.5	23		-41.2788	-6.52251		-2.5	266		-35.9605	-3.01375		29.5	3345		-5.43293	-4.52493
	-16.5	45		-41.1747	-6.52251		-1.5	308		-35.8564	-3.01374		30.5	4256		-5.37387	-4.52447
	-15.5	66		-41.0706	-6.52251		-0.5	292		-35.7522	-3.01372		31.5	5101		-5.31481	-4.52398
	-14.5	117		-40.9665	-6.52251		0.5	281		-35.6482	-3.01371		32.5	5390		-5.25576	-4.52346
	-13.5	136		-40.8624	-6.52251		1.5	257		-35.544	-3.01369		33.5	5229		-5.1967	-4.52291
	-12.5	179		-40.7583	-6.52251		2.5	256		-35.5	-3.01368		34.5	4317		-5.13764	-4.52233
	-11.5	308		-40.6542	-6.52251		3.5	264		-35.4399	-3.01367		35.5	3458		-5.07858	-4.52172
	-10.5	454		-40.55	-6.52251		4.5	321		-35.3358	-3.01365		36.5	2344		-5.01952	-4.52107
	-9.5	619		-40.5	-6.52251		5.5	338		-35.2317	-3.01363		37.5	1520		-4.96046	-4.52039
	-8.5	807		-40.446	-6.52251		6.5	421		-35.1276	-3.01361		38.5	876		-4.9014	-4.51967
	-7.5	1035		-40.3418	-6.52251		7.5	516		-35.0235	-3.01358		39.5	470		-4.84234	-4.5189
	-6.5	1365		-40.2377	-6.52251		8.5	631		-34.9194	-3.01355		40.5	257		-4.78328	-4.5181
	-5.5	1713		-40.1336	-6.52251		9.5	793		-34.8153	-3.01353		41.5	123		-4.72422	-4.51725
	-4.5	1963		-40.0295	-6.52251		10.5	1031		-34.7112	-3.01349		42.5	45		-4.66517	-4.51635
	-3.5	2194		-39.9254	-6.52251		11.5	1271		-34.6071	-3.01346		43.5	24		-4.60611	-4.5154
	-2.5	2505		-39.8213	-6.52251		12.5	1605		-34.503	-3.01342		44.5	35		-4.54705	-4.5144
	-1.5	2600		-39.7172	-6.52251		13.5	2007		-34.5	-3.01342		45.5	10		-4.5	-4.51356
	-0.5	2675		-39.6131	-6.52251		14.5	2320		-34.3989	-3.01338		46.5	4		-4.48799	-4.51334
	0.5	2556		-39.509	-6.52251		15.5	2602		-34.2948	-3.01334		47.5	5		-4.42893	-4.51223
	1.5	2432		-39.5	-6.52251		16.5	2834		-34.1907	-3.01329		48.5	2		-4.36987	-4.51105
	2.5	2354		-39.4049	-6.52251		17.5	2809		-34.0866	-3.01324		49.5	2		-4.31081	-4.50981
	3.5	2024		-39.3008	-6.52251		18.5	2618		-33.9825	-3.01318		50.5	1		-4.25175	-4.5085
	4.5	1852		-39.1967	-6.52251		19.5	2413		-33.8784	-3.01312		51.5	0		-4.19269	-4.50712
	5.5	1724		-39.0926	-6.52251		20.5	2239		-33.7743	-3.01306					-4.13363	-4.50566
	6.5	1480		-38.9885	-6.52251		21.5	1896		-33.6702	-3.01299					-4.07457	-4.50413
	7.5	1281		-38.8844	-6.52251		22.5	1618		-33.5661	-3.01292					-4.01552	-4.50251
	8.5	1123		-38.7803	-6.52251		23.5	1521		-33.5	-3.01287					-3.95646	-4.5008
	9.5	1077		-38.6762	-6.52251		24.5	1382		-33.462	-3.01284					-3.8974	-4.499
	10.5	961		-38.5721	-6.52251		25.5	1301		-33.3579	-3.01275					-3.83834	-4.49711
	11.5	900		-38.5	-6.52251		26.5	1353		-33.2537	-3.01266					-3.77928	-4.49511
	12.5	837		-38.468	-6.52251		27.5	1401		-33.1497	-3.01256					-3.72022	-4.49301
	13.5	836		-38.3639	-6.52251		28.5	1606		-33.0455	-3.01245					-3.66116	-4.4908
	14.5	872		-38.2598	-6.52251		29.5	1836		-32.9414	-3.01234					-3.6021	-4.48847
	15.5	998		-38.1557	-6.52251		30.5	1929		-32.8373	-3.01221					-3.54304	-4.48601
	16.5	1074		-38.0515	-6.52251		31.5	2112		-32.7332	-3.01208					-3.5	-4.48414
	17.5	1140		-37.9475	-6.52251		32.5	2181		-32.6291	-3.01193					-3.48398	-4.48343
	18.5	1328		-37.8433	-6.52251		33.5	2155		-32.525	-3.01178					-3.42492	-4.48071
	19.5	1408		-37.7392	-6.52251		34.5	2087		-32.5	-3.01174					-3.36587	-4.47784
	20.5	1495		-37.6351	-6.52251		35.5	1856		-32.4209	-3.01161					-3.30681	-4.47483
	21.5	1563		-37.531	-6.5225		36.5	1455		-32.3168	-3.01143					-3.24775	-4.47166
	22.5	1510		-37.5	-6.5225		37.5	1189		-32.2127	-3.01124					-3.18869	-4.46832
	23.5	1525		-37.4269	-6.5225		38.5	845		-32.1086	-3.01104					-3.12963	-4.46482
	24.5	1311		-37.3228	-6.5225		39.5	577		-32.0045	-3.01081					-3.07057	-4.46113
	25.5	1255		-37.2187	-6.5225		40.5	367		-31.9004	-3.01058					-3.01151	-4.45725
	26.5	1069		-37.1146	-6.5225		41.5	258		-31.7963	-3.01032					-2.95245	-4.45317
	27.5	922		-37.0105	-6.5225		42.5	142		-31.6922	-3.01005					-2.89339	-4.44888
	28.5	775		-36.9064	-6.5225		43.5	89		-31.5881	-3.00975					-2.83433	-4.44437
	29.5	573		-36.8023	-6.5225		44.5	34		-31.5	-3.00949					-2.77528	-4.43964
	30.5	450		-36.6982	-6.5225		45.5	17		-31.484	-3.00944					-2.71622	-4.43466
	31.5	294		-36.5941	-6.5225		46.5	12		-31.3799	-3.0091					-2.65716	-4.42943
	32.5	191		-36.5	-6.5225		47.5	15		-31.2758	-3.00874					-2.5981	-4.42394
	33.5	161		-36.49	-6.5225		48.5	7		-31.1717	-3.00835					-2.53904	-4.41817
	34.5	87		-36.3859	-6.5225		49.5	6		-31.0676	-3.00793					-2.5	-4.4142
	35.5	49		-36.2818	-6.5225		50.5	6		-30.9635	-3.00749					-2.47998	-4.41211
	36.5	49		-36.1777	-6.5225		51.5	0		-30.8594	-3.00701					-2.42092	-4.40575
	37.5	30		-36.0736	-6.5225		52.5	0		-30.7553	-3.0065					-2.36186	-4.39908
	38.5	25		-35.9695	-6.52249		53.5	2		-30.6512	-3.00595					-2.3028	-4.39207
	39.5	17		-35.8654	-6.52249		54.5	1		-30.547	-3.00537					-2.24374	-4.38471
	40.5	17		-35.7613	-6.52249		55.5	1		-30.5	-3.00509					-2.18468	-4.37699
	41.5	4		-35.6572	-6.52249		56.5	0		-30.4429	-3.00474					-2.12563	-4.36889
	42.5	8		-35.553	-6.52249		57.5	1		-30.3388	-3.00407					-2.06657	-4.36039
	43.5	4		-35.5	-6.52249		58.5	1		-30.2347	-3.00336					-2.00751	-4.35148
	44.5	2		-35.449	-6.52248		59.5	0		-30.1306	-3.00259					-1.94845	-4.34214
	45.5	1		-35.3448	-6.52248		60.5	1		-30.0265	-3.00177					-1.88939	-4.33233
	46.5	0		-35.2407	-6.52248		61.5	2		-29.9224	-3.0009					-1.83033	-4.32206
	47.5	0		-35.1366	-6.52247		62.5	0		-29.8183	-2.99997					-1.77127	-4.31129
	48.5	0		-35.0325	-6.52247		63.5	0		-29.7142	-2.99897					-1.71221	-4.3
	49.5	0		-34.9284	-6.52247		64.5	0		-29.6101	-2.99791					-1.65315	-4.28816
				-34.8243	-6.52246					-29.506	-2.99677					-1.59409	-4.27577
				-34.7202	-6.52246					-29.5	-2.9967					-1.53504	-4.26278
				-34.6161	-6.52245					-29.4019	-2.99556					-1.5	-4.25478
				-34.512	-6.52245					-29.2978	-2.99427					-1.47598	-4.24917
				-34.5	-6.52245					-29.1937	-2.99289					-1.41692	-4.23492
				-34.4079	-6.52244					-29.0896	-2.99142					-1.35786	-4.22
				-34.3038	-6.52243					-28.9855	-2.98985					-1.2988	-4.20437
				-34.1997	-6.52242					-28.8814	-2.98818					-1.23974	-4.18801
				-34.0956	-6.52241					-28.7773	-2.98641					-1.18068	-4.17089
				-33.9915	-6.5224					-28.6732	-2.98451					-1.12162	-4.15297
				-33.8874	-6.52239					-28.5691	-2.98249					-1.06256	-4.13422
				-33.7833	-6.52238					-28.5	-2.98108					-1.0035	-4.1146
				-33.6792	-6.52237					-28.465	-2.98034					-0.94444	-4.09408
				-33.5751	-6.52235					-28.3609	-2.97806					-0.88539	-4.07261
				-33.5	-6.52234					-28.2568	-2.97562					-0.82633	-4.05016
				-33.471	-6.52233					-28.1527	-2.97304					-0.76727	-4.02669
				-33.3669	-6.52231					-28.0485	-2.97028					-0.70821	-4.00214
				-33.2628	-6.52229					-27.9444	-2.96736					-0.64915	-3.97649
				-33.1587	-6.52227					-27.8403	-2.96424					-0.59009	-3.94967
				-33.0545	-6.52224					-27.7362	-2.96094					-0.53103	-3.92165
				-32.9504	-6.52222					-27.6321	-2.95742					-0.5	-3.90643
				-32.8464	-6.52219					-27.528	-2.95369					-0.47197	-3.89237
				-32.7422	-6.52215					-27.5	-2.95265					-0.41291	-3.86178
				-32.6381	-6.52211					-27.4239	-2.94973					-0.35385	-3.82983
				-32.534	-6.52207					-27.3198	-2.94552					-0.29479	-3.79646
				-32.5	-6.52206					-27.2157	-2.94106					-0.23574	-3.76162
				-32.4299	-6.52203					-27.1116	-2.93632					-0.17668	-3.72523
				-32.3258	-6.52198					-27.0075	-2.93129					-0.11762	-3.68725
				-32.2217	-6.52192					-26.9034	-2.92596					-0.05856	-3.64761
				-32.1176	-6.52186					-26.7993	-2.9203					0.000500501	-3.60623
				-32.0135	-6.52179					-26.6952	-2.91431					0.05956	-3.56306
				-31.9094	-6.52172					-26.5911	-2.90796					0.11862	-3.51802
				-31.8053	-6.52164					-26.5	-2.90209					0.17768	-3.47104
				-31.7012	-6.52155					-26.487	-2.90123					0.23674	-3.42203
				-31.5971	-6.52145					-26.3829	-2.8941					0.2958	-3.37093
				-31.5	-6.52136					-26.2788	-2.88656					0.35485	-3.31764
				-31.493	-6.52135					-26.1747	-2.87857					0.41391	-3.26209
				-31.3889	-6.52123					-26.0706	-2.87011					0.47297	-3.20418
				-31.2848	-6.5211					-25.9665	-2.86116					0.5	-3.17687
				-31.1807	-6.52096					-25.8624	-2.85169					0.53203	-3.14383
				-31.0766	-6.52081					-25.7583	-2.84168					0.59109	-3.08094
				-30.9725	-6.52064					-25.6542	-2.8311					0.65015	-3.01542
				-30.8684	-6.52045					-25.55	-2.81991					0.70921	-2.94716
				-30.7643	-6.52024					-25.5	-2.8143					0.76827	-2.87606
				-30.6602	-6.52002					-25.4459	-2.80808					0.82733	-2.80201
				-30.5561	-6.51978					-25.3418	-2.79559					0.88639	-2.72491
				-30.5	-6.51964					-25.2377	-2.78239					0.94545	-2.64464
				-30.452	-6.51951					-25.1336	-2.76846					1.0045	-2.56108
				-30.3479	-6.51922					-25.0295	-2.75375					1.06356	-2.47411
				-30.2437	-6.5189					-24.9254	-2.73822					1.12262	-2.3836
				-30.1396	-6.51855					-24.8213	-2.72184					1.18168	-2.28943
				-30.0355	-6.51816					-24.7172	-2.70456					1.24074	-2.19146
				-29.9314	-6.51774					-24.6131	-2.68633					1.2998	-2.08955
				-29.8273	-6.51729					-24.509	-2.66712					1.35886	-1.98356
				-29.7232	-6.51679					-24.5	-2.66541					1.41792	-1.87335
				-29.6191	-6.51624					-24.4049	-2.64686					1.47698	-1.75876
				-29.515	-6.51565					-24.3008	-2.62552					1.5	-1.71288
				-29.5	-6.51556					-24.1967	-2.60303					1.53604	-1.63964
				-29.4109	-6.515					-24.0926	-2.57935					1.5951	-1.51583
				-29.3068	-6.51429					-23.9885	-2.55441					1.65415	-1.38716
				-29.2027	-6.51352					-23.8844	-2.52816					1.71321	-1.25346
				-29.0986	-6.51268					-23.7803	-2.50054					1.77227	-1.11455
				-28.9945	-6.51177					-23.6762	-2.47147					1.83133	-0.97026
				-28.8904	-6.51077					-23.5721	-2.44089					1.89039	-0.8204
				-28.7863	-6.50968					-23.5	-2.4188					1.94945	-0.66478
				-28.6822	-6.5085					-23.468	-2.40874					2.00851	-0.5032
				-28.5781	-6.50722					-23.3639	-2.37493					2.06757	-0.33545
				-28.5	-6.50618					-23.2598	-2.3394					2.12663	-0.16133
				-28.474	-6.50582					-23.1557	-2.30207					2.18569	0.01937
				-28.3699	-6.5043					-23.0515	-2.26285					2.24474	0.20688
				-28.2658	-6.50265					-22.9474	-2.22166					2.3038	0.40142
				-28.1617	-6.50085					-22.8433	-2.17841					2.36286	0.60323
				-28.0576	-6.4989					-22.7392	-2.13301					2.42192	0.81254
				-27.9535	-6.49678					-22.6351	-2.08537					2.48098	1.02961
				-27.8494	-6.49448					-22.531	-2.03539					2.5	1.1012
				-27.7452	-6.49199					-22.5	-2.02002					2.54004	1.25468
				-27.6411	-6.48929					-22.4269	-1.98296					2.5991	1.48801
				-27.537	-6.48635					-22.3228	-1.92799					2.65816	1.72987
				-27.5	-6.48525					-22.2187	-1.87036					2.71722	1.98054
				-27.4329	-6.48317					-22.1146	-1.80997					2.77628	2.2403
				-27.3288	-6.47973					-22.0105	-1.74669					2.83534	2.50942
				-27.2247	-6.47599					-21.9064	-1.6804					2.89439	2.78822
				-27.1206	-6.47195					-21.8023	-1.61099					2.95345	3.07698
				-27.0165	-6.46757					-21.6982	-1.53832					3.01251	3.37603
				-26.9124	-6.46284					-21.5941	-1.46225					3.07157	3.68568
				-26.8083	-6.45771					-21.5	-1.39047					3.13063	4.00626
				-26.7042	-6.45217					-21.49	-1.38266					3.18969	4.3381
				-26.6001	-6.44618					-21.3859	-1.2994					3.24875	4.68155
				-26.5	-6.43996					-21.2818	-1.21232					3.30781	5.03695
				-26.496	-6.43971					-21.1777	-1.12127					3.36687	5.40468
				-26.3919	-6.43271					-21.0736	-1.02611					3.42593	5.78508
				-26.2878	-6.42515					-20.9695	-0.92665					3.48498	6.17855
				-26.1837	-6.417					-20.8654	-0.82276					3.5	6.28071
				-26.0796	-6.40819					-20.7613	-0.71424					3.54404	6.58547
				-25.9755	-6.39869					-20.6572	-0.60093					3.6031	7.00622
				-25.8714	-6.38844					-20.553	-0.48264					3.66216	7.44123
				-25.7673	-6.37739					-20.5	-0.42039					3.72122	7.89089
				-25.6632	-6.36548					-20.4489	-0.3592					3.78028	8.35564
				-25.5591	-6.35265					-20.3448	-0.2304					3.83934	8.8359
				-25.5	-6.34494					-20.2407	-0.09606					3.8984	9.33211
				-25.455	-6.33883					-20.1366	0.04403					3.95746	9.84473
				-25.3509	-6.32394					-20.0325	0.19007					4.01652	10.3742
				-25.2467	-6.30792					-19.9284	0.34228					4.07558	10.921
				-25.1426	-6.29068					-19.8243	0.50087					4.13463	11.4857
				-25.0385	-6.27213					-19.7202	0.66607					4.19369	12.0686
				-24.9344	-6.25219					-19.6161	0.83811					4.25275	12.6704
				-24.8303	-6.23075					-19.512	1.01723					4.31181	13.2914
				-24.7262	-6.20771					-19.5	1.03836					4.37087	13.9323
				-24.6221	-6.18296					-19.4079	1.20365					4.42993	14.5936
				-24.518	-6.15638					-19.3038	1.39764					4.48899	15.2758
				-24.5	-6.15158					-19.1997	1.59944					4.5	15.4053
				-24.4139	-6.12784					-19.0956	1.8093					4.54805	15.9794
				-24.3098	-6.09722					-18.9915	2.0275					4.60711	16.705
				-24.2057	-6.06436					-18.8874	2.25431					4.66617	17.4533
				-24.1016	-6.02913					-18.7833	2.48999					4.72523	18.2247
				-23.9975	-5.99135					-18.6792	2.73483					4.78428	19.0199
				-23.8934	-5.95087					-18.5751	2.98912					4.84334	19.8394
				-23.7893	-5.90749					-18.5	3.17853					4.9024	20.684
				-23.6852	-5.86104					-18.471	3.25315					4.96146	21.5541
				-23.5811	-5.8113					-18.3669	3.52722					5.02052	22.4505
				-23.5	-5.77015					-18.2628	3.81163					5.07958	23.3738
				-23.477	-5.75806					-18.1587	4.10669					5.13864	24.3247
				-23.3729	-5.70111					-18.0545	4.41272					5.1977	25.3037
				-23.2688	-5.64019					-17.9505	4.73004					5.25676	26.3117
				-23.1647	-5.57506					-17.8464	5.05897					5.31582	27.3492
				-23.0606	-5.50544					-17.7422	5.39985					5.37487	28.4171
				-22.9565	-5.43105					-17.6381	5.75301					5.43393	29.5159
				-22.8524	-5.3516					-17.534	6.1188					5.49299	30.6465
				-22.7482	-5.26676					-17.5	6.24118					5.5	30.7827
				-22.6441	-5.17621					-17.4299	6.49756					5.55205	31.8095
				-22.54	-5.07959					-17.3258	6.88964					5.61111	33.0057
				-22.5	-5.04073					-17.2217	7.29541					5.67017	34.2358
				-22.4359	-4.97652					-17.1176	7.71521					5.72923	35.5006
				-22.3318	-4.86662					-17.0135	8.14943					5.78829	36.801
				-22.2277	-4.74948					-16.9094	8.59842					5.84735	38.1375
				-22.1236	-4.62465					-16.8053	9.06257					5.90641	39.5112
				-22.0195	-4.49168					-16.7012	9.54224					5.96547	40.9227
				-21.9154	-4.35009					-16.5971	10.0378					6.02452	42.3728
				-21.8113	-4.19937					-16.5	10.5147					6.08358	43.8625
				-21.7072	-4.03898					-16.493	10.5497					6.14264	45.3924
				-21.6031	-3.86837					-16.3889	11.0783					6.2017	46.9635
				-21.5	-3.68873					-16.2848	11.6239					6.26076	48.5766
				-21.499	-3.68694					-16.1807	12.187					6.31982	50.2326
				-21.3949	-3.49407					-16.0766	12.768					6.37888	51.9323
				-21.2908	-3.28911					-15.9725	13.3672					6.43794	53.6766
				-21.1867	-3.07139					-15.8684	13.9851					6.497	55.4664
				-21.0826	-2.84018					-15.7643	14.622					6.5	55.5587
				-20.9785	-2.59473					-15.6602	15.2785					6.55606	57.3026
				-20.8744	-2.33426					-15.5561	15.9548					6.61512	59.186
				-20.7703	-2.05794					-15.5	16.3273					6.67417	61.1176
				-20.6662	-1.7649					-15.452	16.6513					6.73323	63.0983
				-20.5621	-1.45425					-15.3478	17.3685					6.79229	65.129
				-20.5	-1.26028					-15.2437	18.1068					6.85135	67.2106
				-20.458	-1.12503					-15.1396	18.8666					6.91041	69.344
				-20.3539	-0.77626					-15.0355	19.6482					6.96947	71.5303
				-20.2497	-0.40691					-14.9314	20.4521					7.02853	73.7703
				-20.1456	-0.01589					-14.8273	21.2787					7.08759	76.065
				-20.0415	0.39793					-14.7232	22.1284					7.14665	78.4153
				-19.9374	0.83571					-14.6191	23.0015					7.20571	80.8222
				-19.8333	1.2987					-14.515	23.8985					7.26476	83.2866
				-19.7292	1.78817					-14.5	24.0298					7.32382	85.8095
				-19.6251	2.30545					-14.4109	24.8196					7.38288	88.3919
				-19.521	2.85194					-14.3068	25.7654					7.44194	91.0347
				-19.5	2.96596					-14.2027	26.7362					7.5	93.6926
				-19.4169	3.42909					-14.0986	27.7323					7.501	93.739
				-19.3128	4.03841					-13.9945	28.7541					7.56006	96.5056
				-19.2087	4.68145					-13.8904	29.8019					7.61912	99.3355
				-19.1046	5.35987					-13.7863	30.8762					7.67818	102.23
				-19.0005	6.07534					-13.6822	31.9772					7.73724	105.189
				-18.8964	6.82964					-13.5781	33.1053					7.7963	108.215
				-18.7923	7.62459					-13.5	33.9693					7.85536	111.308
				-18.6882	8.46209					-13.474	34.2608					7.91441	114.469
				-18.5841	9.3441					-13.3699	35.444					7.97347	117.7
				-18.5	10.0904					-13.2658	36.6552					8.03253	121
				-18.48	10.2727					-13.1617	37.8947					8.09159	124.372
				-18.3759	11.2499					-13.0576	39.1628					8.15065	127.815
				-18.2718	12.2781					-12.9535	40.4597					8.20971	131.332
				-18.1677	13.3593					-12.8493	41.7857					8.26877	134.922
				-18.0636	14.4961					-12.7453	43.141					8.32783	138.587
				-17.9595	15.6907					-12.6411	44.526					8.38689	142.328
				-17.8554	16.9458					-12.537	45.9406					8.44595	146.146
				-17.7512	18.2639					-12.5	46.4512					8.5	149.708
				-17.6471	19.6476					-12.4329	47.3853					8.50501	150.041
				-17.543	21.0998					-12.3288	48.8601					8.56406	154.015
				-17.5	21.7209					-12.2247	50.3652					8.62312	158.068
				-17.4389	22.6233					-12.1206	51.9007					8.68218	162.201
				-17.3348	24.221					-12.0165	53.4669					8.74124	166.416
				-17.2307	25.896					-11.9124	55.0637					8.8003	170.713
				-17.1266	27.6513					-11.8083	56.6913					8.85936	175.092
				-17.0225	29.4902					-11.7042	58.3497					8.91842	179.555
				-16.9184	31.4159					-11.6001	60.039					8.97748	184.102
				-16.8143	33.4319					-11.5	61.6925					9.03654	188.735
				-16.7102	35.5415					-11.496	61.7592					9.0956	193.454
				-16.6061	37.7485					-11.3919	63.5104					9.15465	198.26
				-16.502	40.0564					-11.2878	65.2924					9.21371	203.153
				-16.5	40.1018					-11.1837	67.1053					9.27277	208.134
				-16.3979	42.4689					-11.0796	68.949					9.33183	213.205
				-16.2938	44.99					-10.9755	70.8234					9.39089	218.365
				-16.1897	47.6236					-10.8714	72.7284					9.44995	223.615
				-16.0856	50.3736					-10.7673	74.6639					9.5	228.136
				-15.9815	53.2443					-10.6632	76.6296					9.50901	228.957
				-15.8774	56.2398					-10.5591	78.6254					9.56807	234.39
				-15.7733	59.3644					-10.5	79.771					9.62713	239.915
				-15.6692	62.6225					-10.455	80.6512					9.68619	245.533
				-15.5651	66.0187					-10.3508	82.7065					9.74525	251.245
				-15.5	68.2133					-10.2468	84.7912					9.8043	257.05
				-15.461	69.5573					-10.1426	86.9049					9.86336	262.949
				-15.3569	73.2431					-10.0385	89.0474					9.92242	268.943
				-15.2528	77.0809					-9.93443	91.2182					9.98148	275.033
				-15.1486	81.0753					-9.83033	93.417					10.0405	281.217
				-15.0445	85.2314					-9.72623	95.6434					10.0996	287.498
				-14.9404	89.5539					-9.62212	97.8969					10.1587	293.875
				-14.8363	94.0481					-9.51802	100.177					10.2177	300.349
				-14.7322	98.7189					-9.5	100.574					10.2768	306.919
				-14.6281	103.571					-9.41391	102.483					10.3358	313.587
				-14.524	108.611					-9.30981	104.815					10.3949	320.352
				-14.5	109.801					-9.20571	107.172					10.454	327.214
				-14.4199	113.843					-9.1016	109.553					10.5	332.632
				-14.3158	119.273					-8.9975	111.958					10.513	334.174
				-14.2117	124.905					-8.89339	114.387					10.5721	341.231
				-14.1076	130.746					-8.78929	116.837					10.6311	348.386
				-14.0035	136.801					-8.68519	119.31					10.6902	355.638
				-13.8994	143.076					-8.58108	121.803					10.7492	362.988
				-13.7953	149.575					-8.5	123.759					10.8083	370.436
				-13.6912	156.304					-8.47698	124.316					10.8674	377.981
				-13.5871	163.27					-8.37287	126.849					10.9264	385.623
				-13.5	169.282					-8.26877	129.401					10.9855	393.362
				-13.483	170.477					-8.16466	131.97					11.0445	401.197
				-13.3789	177.931					-8.06056	134.556					11.1036	409.129
				-13.2748	185.638					-7.95646	137.157					11.1627	417.157
				-13.1707	193.603					-7.85235	139.774					11.2217	425.281
				-13.0666	201.832					-7.74825	142.404					11.2808	433.5
				-12.9625	210.33					-7.64414	145.047					11.3398	441.814
				-12.8584	219.103					-7.54004	147.702					11.3989	450.221
				-12.7543	228.155					-7.5	148.726					11.458	458.722
				-12.6502	237.493					-7.43594	150.368					11.5	464.83
				-12.546	247.122					-7.33183	153.043					11.517	467.316
				-12.5	251.475					-7.22773	155.727					11.5761	476.002
				-12.4419	257.047					-7.12362	158.418					11.6351	484.78
				-12.3378	267.272					-7.01952	161.115					11.6942	493.648
				-12.2337	277.804					-6.91542	163.817					11.7532	502.605
				-12.1296	288.647					-6.81131	166.523					11.8123	511.652
				-12.0255	299.805					-6.70721	169.231					11.8714	520.786
				-11.9214	311.284					-6.5	174.624					11.9304	530.007
				-11.8173	323.088					-6.499	174.65					11.9895	539.314
				-11.7132	335.221					-6.39489	177.359					12.0486	548.705
				-11.6091	347.688					-6.29079	180.064					12.1076	558.18
				-11.505	360.493					-6.18669	182.765					12.1667	567.737
				-11.5	361.118					-6.08258	185.461					12.2257	577.374
				-11.4009	373.64					-5.97848	188.151					12.2848	587.091
				-11.2968	387.132					-5.87437	190.832					12.3438	596.887
				-11.1927	400.973					-5.77027	193.503					12.4029	606.758
				-11.0886	415.166					-5.66617	196.164					12.462	616.705
				-10.9845	429.714					-5.56206	198.812					12.5	623.15
				-10.8804	444.62					-5.5	200.384					12.521	626.725
				-10.7763	459.887					-5.45796	201.446					12.5801	636.817
				-10.6722	475.516					-5.35385	204.066					12.6391	646.979
				-10.5681	491.511					-5.24975	206.668					12.6982	657.209
				-10.5	502.167					-5.14565	209.252					12.7573	667.506
				-10.464	507.873					-5.04154	211.817					12.8163	677.868
				-10.3599	524.602					-4.93744	214.361					12.8754	688.292
				-10.2558	541.701					-4.83333	216.882					12.9344	698.777
				-10.1517	559.17					-4.72923	219.38					12.9935	709.321
				-10.0475	577.009					-4.62513	221.852					13.0526	719.921
				-9.94344	595.219					-4.52102	224.297					13.1116	730.576
				-9.83934	613.8					-4.5	224.788					13.1707	741.283
				-9.73524	632.75					-4.41692	226.715					13.2297	752.04
				-9.63113	652.069					-4.31281	229.102					13.2888	762.845
				-9.52703	671.756					-4.20871	231.459					13.3478	773.695
				-9.5	676.927					-4.1046	233.783					13.4069	784.588
				-9.42292	691.809					-4.0005	236.074					13.466	795.522
				-9.31882	712.225					-3.8964	238.329					13.5	801.84
				-9.21471	733.002					-3.79229	240.548					13.525	806.493
				-9.11061	754.138					-3.68819	242.73					13.5841	817.499
				-9.00651	775.628					-3.58408	244.872					13.6431	828.539
				-8.9024	797.468					-3.5	246.573					13.7022	839.608
				-8.7983	819.656					-3.47998	246.974					13.7613	850.705
				-8.69419	842.185					-3.37588	249.035					13.8203	861.826
				-8.59009	865.05					-3.27177	251.053					13.8794	872.969
				-8.5	885.104					-3.16767	253.027					13.9384	884.131
				-8.48599	888.246					-3.06356	254.956					13.9975	895.309
				-8.38188	911.766					-2.95946	256.839					14.0566	906.5
				-8.27778	935.605					-2.85536	258.675					14.1156	917.7
				-8.17367	959.754					-2.75125	260.463					14.3519	962.543
				-8.06957	984.206					-2.64715	262.202					14.4109	973.747
				-7.96547	1008.95					-2.54304	263.891					14.47	984.943
				-7.86136	1033.99					-2.5	264.574					14.5	990.632
				-7.75726	1059.3					-2.43894	265.528					14.529	996.127
				-7.65315	1084.88					-2.33483	267.115					14.5881	1007.3
				-7.54905	1110.71					-2.23073	268.648					14.6471	1018.45
				-7.5	1122.97					-2.12663	270.129					14.7062	1029.57
				-7.44494	1136.8					-2.02252	271.555					14.7653	1040.68
				-7.34084	1163.11					-1.91842	272.928					14.8243	1051.75
				-7.23674	1189.66					-1.81431	274.245					14.8834	1062.79
				-7.13263	1216.41					-1.71021	275.507					14.9424	1073.8
				-7.02853	1243.37					-1.60611	276.714					15.0015	1084.77
				-6.92442	1270.51					-1.502	277.864					15.0606	1095.69
				-6.82032	1297.83					-1.5	277.886					15.1196	1106.57
				-6.71622	1325.31					-1.3979	278.958					15.1787	1117.4
				-6.61211	1352.93					-1.29379	279.996					15.2377	1128.18
				-6.50801	1380.68					-1.18969	280.977					15.2968	1138.9
				-6.5	1382.82					-1.08559	281.902					15.3559	1149.55
				-6.4039	1408.55					-0.98148	282.771					15.4149	1160.15
				-6.2998	1436.52					-0.87738	283.583					15.474	1170.68
				-6.1957	1464.57					-0.77327	284.34					15.5	1175.3
				-6.09159	1492.69					-0.66917	285.042					15.533	1181.14
				-5.98749	1520.86					-0.56507	285.688					15.5921	1191.52
				-5.88338	1549.06					-0.5	286.065					15.6511	1201.82
				-5.77928	1577.28					-0.46096	286.281					15.7102	1212.05
				-5.67518	1605.49					-0.35686	286.82					15.7693	1222.19
				-5.57107	1633.69					-0.25275	287.306					15.8283	1232.24
				-5.5	1652.92					-0.14865	287.741					15.8874	1242.19
				-5.46697	1661.85					-0.04454	288.125					15.9465	1252.06
				-5.36286	1689.95					0.05956	288.459					16.0055	1261.82
				-5.25876	1717.98					0.16366	288.746					16.0646	1271.48
				-5.15465	1745.9					0.26777	288.986					16.1236	1281.03
				-5.05055	1773.72					0.37187	289.181					16.1827	1290.48
				-4.94645	1801.4					0.47598	289.333					16.2417	1299.81
				-4.84234	1828.92					0.5	289.362					16.3008	1309.02
				-4.73824	1856.27					0.58008	289.443					16.3599	1318.11
				-4.63413	1883.43					0.68418	289.514					16.4189	1327.08
				-4.53003	1910.37					0.78829	289.548					16.478	1335.93
				-4.5	1918.1					0.89239	289.548					16.5	1339.19
				-4.42593	1937.08					0.9965	289.515					16.537	1344.64
				-4.32182	1963.53					1.1006	289.452					16.5961	1353.22
				-4.21772	1989.7					1.2047	289.363					16.6552	1361.67
				-4.11361	2015.58					1.30881	289.25					16.7142	1369.97
				-4.00951	2041.14					1.41291	289.117					16.7733	1378.13
				-3.90541	2066.37					1.5	288.992					16.8323	1386.14
				-3.8013	2091.23					1.51702	288.966					16.8914	1394.01
				-3.6972	2115.72					1.62112	288.802					16.9505	1401.72
				-3.59309	2139.82					1.72523	288.628					17.0095	1409.28
				-3.5	2161.01					1.82933	288.449					17.0686	1416.68
				-3.48899	2163.49					1.93343	288.267					17.1276	1423.92
				-3.38488	2186.73					2.03754	288.089					17.1867	1431
				-3.28078	2209.51					2.14164	287.917					17.2458	1437.9
				-3.17668	2231.82					2.24575	287.758					17.3048	1444.64
				-3.07257	2253.63					2.34985	287.615					17.3639	1451.21
				-2.96847	2274.93					2.45395	287.495					17.4229	1457.6
				-2.86436	2295.69					2.5	287.45					17.482	1463.82
				-2.76026	2315.91					2.55806	287.402					17.5	1465.68
				-2.65616	2335.56					2.66216	287.342					17.541	1469.85
				-2.55205	2354.63					2.76627	287.322					17.6001	1475.71
				-2.5	2363.94					2.87037	287.347					17.6592	1481.38
				-2.44795	2373.09					2.97447	287.423					17.7182	1486.86
				-2.34384	2390.94					3.07858	287.557					17.7773	1492.16
				-2.23974	2408.15					3.18268	287.757					17.8363	1497.26
				-2.13564	2424.72					3.28679	288.028					17.8954	1502.17
				-2.03153	2440.62					3.39089	288.378					17.9545	1506.89
				-1.92743	2455.84					3.49499	288.816					18.0135	1511.41
				-1.82332	2470.37					3.5	288.839					18.0726	1515.73
				-1.71922	2484.2					3.5991	289.347					18.1316	1519.85
				-1.61512	2497.31					3.7032	289.982					18.1907	1523.77
				-1.51101	2509.69					3.80731	290.727					18.2497	1527.49
				-1.5	2510.96					3.91141	291.591					18.3088	1531
				-1.40691	2521.33					4.01552	292.583					18.3679	1534.31
				-1.3028	2532.22					4.11962	293.712					18.4269	1537.41
				-1.1987	2542.35					4.22372	294.988					18.486	1540.3
				-1.09459	2551.71					4.32783	296.419					18.5	1540.96
				-0.99049	2560.29					4.43193	298.015					18.545	1542.98
				-0.88639	2568.09					4.5	299.152					18.6041	1545.46
				-0.78228	2575.09					4.53604	299.786					18.6632	1547.72
				-0.67818	2581.3					4.64014	301.742					18.7222	1549.77
				-0.57407	2586.7					4.74424	303.894					18.7813	1551.6
				-0.5	2590.05					4.84835	306.252					18.8403	1553.23
				-0.46997	2591.29					4.95245	308.827					18.8994	1554.64
				-0.36587	2595.07					5.05656	311.629					18.9585	1555.83
				-0.26176	2598.03					5.16066	314.67					19.0175	1556.82
				-0.15766	2600.18					5.26476	317.96					19.0766	1557.58
				-0.05355	2601.51					5.36887	321.513					19.1356	1558.14
				0.05055	2602.02					5.47297	325.338					19.1947	1558.48
				0.15465	2601.7					5.5	326.377					19.2538	1558.6
				0.25876	2600.57					5.57708	329.448					19.3128	1558.52
				0.36286	2598.63					5.68118	333.854					19.3719	1558.22
				0.46697	2595.86					5.78529	338.569					19.4309	1557.7
				0.5	2594.82					5.88939	343.604					19.49	1556.98
				0.57107	2592.29					5.99349	348.971					19.5	1556.83
				0.67518	2587.92					6.0976	354.684					19.5491	1556.04
				0.77928	2582.74					6.2017	360.753					19.6081	1554.89
				0.88338	2576.76					6.30581	367.191					19.6672	1553.54
				0.98749	2570					6.40991	374.011					19.7262	1551.97
				1.09159	2562.46					6.5	380.23					19.7853	1550.2
				1.1957	2554.14					6.51401	381.224					19.8443	1548.23
				1.2998	2545.06					6.61812	388.843					19.9034	1546.05
				1.4039	2535.23					6.72222	396.88					19.9625	1543.66
				1.5	2525.5					6.82633	405.346					20.0215	1541.08
				1.50801	2524.66					6.93043	414.255					20.0806	1538.3
				1.61211	2513.35					7.03453	423.616					20.1396	1535.32
				1.71622	2501.32					7.13864	433.442					20.1987	1532.15
				1.82032	2488.58					7.24274	443.745					20.2578	1528.78
				1.92442	2475.15					7.34685	454.535					20.3168	1525.22
				2.02853	2461.04					7.45095	465.823					20.3759	1521.48
				2.13263	2446.27					7.5	471.317					20.4349	1517.55
				2.23674	2430.84					7.55506	477.62					20.494	1513.44
				2.34084	2414.78					7.65916	489.936					20.5	1513.01
				2.44494	2398.1					7.76326	502.781					20.553	1509.15
				2.5	2389.03					7.86737	516.164					20.6121	1504.69
				2.54905	2380.82					7.97147	530.095					20.6712	1500.05
				2.65315	2362.95					8.07558	544.581					20.7302	1495.24
				2.75726	2344.52					8.17968	559.632					20.7893	1490.27
				2.86136	2325.54					8.28378	575.255					20.8483	1485.13
				2.96547	2306.03					8.38789	591.456					20.9074	1479.84
				3.06957	2286.02					8.49199	608.242					20.9665	1474.39
				3.17367	2265.51					8.5	609.558					21.0255	1468.79
				3.27778	2244.53					8.5961	625.619					21.0846	1463.05
				3.38188	2223.11					8.7002	643.592					21.1436	1457.16
				3.48599	2201.25					8.8043	662.166					21.2027	1451.14
				3.5	2198.28					8.90841	681.343					21.2618	1444.98
				3.59009	2178.99					9.01251	701.128					21.3208	1438.7
				3.69419	2156.34					9.11662	721.522					21.3799	1432.29
				3.7983	2133.33					9.22072	742.525					21.4389	1425.76
				3.9024	2109.98					9.32482	764.14					21.498	1419.13
				4.00651	2086.3					9.42893	786.365					21.5	1418.9
				4.11061	2062.33					9.5	801.887					21.5571	1412.38
				4.21471	2038.08					9.53303	809.198					21.6161	1405.54
				4.31882	2013.57					9.63714	832.638					21.6752	1398.6
				4.42292	1988.84					9.74124	856.68					21.7342	1391.57
				4.5	1970.39					9.84535	881.32					21.7933	1384.46
				4.52703	1963.89					9.94945	906.554					21.8524	1377.27
				4.63113	1938.76					10.0535	932.373					21.9114	1370.01
				4.73524	1913.47					10.1577	958.771					21.9705	1362.69
				4.83934	1888.03					10.2618	985.739					22.0295	1355.31
				4.94344	1862.48					10.3659	1013.27					22.0886	1347.88
				5.04755	1836.83					10.47	1041.34					22.1476	1340.41
				5.15165	1811.11					10.5	1049.54					22.2067	1332.9
				5.25576	1785.33					10.5741	1069.96					22.2658	1325.37
				5.35986	1759.53					10.6782	1099.09					22.3248	1317.82
				5.46396	1733.72					10.7823	1128.74					22.3839	1310.26
				5.5	1724.78					10.8864	1158.87					22.4429	1302.69
				5.56807	1707.92					10.9905	1189.49					22.5	1295.38
				5.67217	1682.16					11.5	1345.53					22.502	1295.13
				5.77628	1656.45					12.5	1673.15					22.5611	1287.58
				5.88038	1630.82					13.5	2006.29					22.6201	1280.06
				5.98448	1605.29					14.1136	2199.47					22.6792	1272.56
				6.08859	1579.88					14.2177	2230.65					22.7382	1265.11
				6.19269	1554.61					14.3218	2261.26					22.7973	1257.71
				6.2968	1529.5					14.4259	2291.27					22.8564	1250.36
				6.4009	1504.57					14.5	2312.23					22.9154	1243.09
				6.5	1481.02					14.53	2320.63					22.9745	1235.89
				6.50501	1479.83					14.6341	2349.3					23.0335	1228.79
				6.60911	1455.31					14.7382	2377.26					23.0926	1221.79
				6.71321	1431.03					14.8423	2404.45					23.1517	1214.89
				6.81732	1407					14.9465	2430.85					23.2107	1208.12
				6.92142	1383.23					15.0505	2456.42					23.2698	1201.48
				7.02553	1359.76					15.1547	2481.13					23.3288	1194.98
				7.12963	1336.58					15.2588	2504.93					23.3879	1188.64
				7.23373	1313.73					15.3629	2527.81					23.447	1182.47
				7.33784	1291.21					15.467	2549.72					23.5	1177.07
				7.44194	1269.05					15.5	2556.46					23.506	1176.47
				7.5	1256.84					15.5711	2570.63					23.5651	1170.67
				7.54605	1247.25					15.6752	2590.53					23.6241	1165.06
				7.65015	1225.83					15.7793	2609.37					23.6832	1159.68
				7.75425	1204.8					15.8834	2627.14					23.7422	1154.52
				7.85836	1184.18					15.9875	2643.8					23.8013	1149.6
				7.96246	1163.97					16.0916	2659.34					23.8604	1144.93
				8.06657	1144.2					16.1957	2673.73					23.9194	1140.53
				8.17067	1124.88					16.2998	2686.96					23.9785	1136.41
				8.27477	1106					16.4039	2699					24.0375	1132.59
				8.37888	1087.59					16.5	2709.05					24.0966	1129.07
				8.48298	1069.66					16.508	2709.84					24.1557	1125.87
				8.5	1066.78					16.6121	2719.46					24.2147	1123.01
				8.58709	1052.21					16.7162	2727.85					24.2738	1120.5
				8.69119	1035.26					16.8203	2735					24.3328	1118.35
				8.7953	1018.8					16.9244	2740.9					24.3919	1116.57
				8.8994	1002.86					17.0285	2745.54					24.4509	1115.19
				9.0035	987.434					17.1326	2748.92					24.5	1114.36
				9.10761	972.532					17.2367	2751.03					24.51	1114.22
				9.21171	958.161					17.3408	2751.87					24.5691	1113.67
				9.31582	944.326					17.4449	2751.45					24.6281	1113.55
				9.41992	931.033					17.5	2750.72					24.6872	1113.88
				9.5	921.178					17.5491	2749.77					24.7462	1114.68
				9.52402	918.286					17.6532	2746.82					24.8053	1115.97
				9.62813	906.089					17.7573	2742.63					24.8644	1117.74
				9.73223	894.447					17.8614	2737.19					24.9234	1120.03
				9.83634	883.363					17.9655	2730.51					24.9825	1122.84
				9.94044	872.838					18.0696	2722.62					25.0415	1126.2
				10.0445	862.876					18.1737	2713.52					25.1006	1130.11
				10.1486	853.478					18.2778	2703.24					25.1597	1134.59
				10.2528	844.644					18.3819	2691.79					25.2187	1139.66
				10.3569	836.377					18.486	2679.19					25.2778	1145.32
				10.461	828.675					18.5	2677.4					25.3368	1151.61
				10.5	825.933					18.5901	2665.46					25.3959	1158.52
				10.5651	821.54					18.6942	2650.63					25.455	1166.07
				10.6692	814.969					18.7983	2634.73					25.5	1172.28
				10.7733	808.961					18.9024	2617.78					25.514	1174.29
				10.8774	803.515					19.0065	2599.82					25.5731	1183.18
				10.9815	798.63					19.1106	2580.86					25.6321	1192.75
				11.0856	794.301					19.2147	2560.96					25.6912	1203.03
				11.1897	790.526					19.3188	2540.14					25.7503	1214.02
				11.2938	787.301					19.4229	2518.43					25.8093	1225.73
				11.3979	784.624					19.5	2501.81					25.8684	1238.19
				11.5	782.524					19.527	2495.88					25.9274	1251.4
				11.502	782.488					19.6311	2472.52					25.9865	1265.37
				11.6061	780.89					19.7352	2448.4					26.0455	1280.12
				11.7102	779.824					19.8393	2423.55					26.1046	1295.66
				11.8143	779.284					19.9434	2398.01					26.1637	1312
				11.9184	779.266					20.0476	2371.84					26.2227	1329.15
				12.0225	779.762					20.1517	2345.07					26.2818	1347.12
				12.1266	780.765					20.2558	2317.75					26.3408	1365.91
				12.2307	782.269					20.3599	2289.92					26.3999	1385.55
				12.3348	784.266					20.464	2261.63					26.459	1406.03
				12.4389	786.748					20.5	2251.74					26.5	1420.77
				12.5	788.427					21.5	1965.54					26.518	1427.37
				12.543	789.708					22.2337	1757.3					26.5771	1449.57
				12.6471	793.136					22.3378	1729					26.6361	1472.64
				12.7513	797.024					22.4419	1701.16					26.6952	1496.58
				12.8554	801.363					22.5	1685.84					26.7542	1521.41
				12.9595	806.143					22.5461	1673.8					26.8133	1547.11
				13.0636	811.355					22.6502	1646.98					26.8724	1573.71
				13.1677	816.988					22.7542	1620.73					26.9314	1601.2
				13.2718	823.033					22.8584	1595.1					26.9905	1629.58
				13.3759	829.478					22.9625	1570.12					27.0495	1658.86
				13.48	836.313					23.0666	1545.83					27.1086	1689.03
				13.5	837.671					23.1707	1522.27					27.1677	1720.1
				13.5841	843.527					23.2748	1499.47					27.2267	1752.06
				13.6882	851.108					23.3789	1477.47					27.2858	1784.91
				13.7923	859.045					23.483	1456.3					27.3448	1818.65
				13.8964	867.325					23.5	1452.92					27.4039	1853.27
				14.0005	875.938					23.5871	1435.99					27.463	1888.77
				14.1046	884.87					23.6912	1416.57					27.5	1911.48
				14.2087	894.109					23.7953	1398.07					27.522	1925.15
				14.3128	903.643					23.8994	1380.51					27.5811	1962.39
				14.4169	913.459					24.0035	1363.92					27.6401	2000.48
				14.5	921.486					24.1076	1348.32					27.6992	2039.42
				14.521	923.543					24.2117	1333.73					27.7583	2079.2
				14.6251	933.882					24.3158	1320.17					27.8173	2119.8
				14.7292	944.464					24.4199	1307.66					27.8764	2161.22
				14.8333	955.274					24.5	1298.76					27.9354	2203.43
				14.9374	966.3					24.524	1296.21					27.9945	2246.42
				15.0415	977.526					24.6281	1285.85					28.0536	2290.18
				15.1456	988.94					24.7322	1276.57					28.1126	2334.69
				15.2498	1000.53					24.8363	1268.39					28.1717	2379.93
				15.3538	1012.28					24.9404	1261.32					28.2307	2425.88
				15.458	1024.17					25.0445	1255.36					28.2898	2472.51
				15.5	1029.01					25.1486	1250.53					28.3488	2519.82
				15.5621	1036.19					25.2527	1246.81					28.4079	2567.77
				15.6662	1048.33					25.3569	1244.21					28.467	2616.34
				15.7703	1060.57					25.461	1242.74					28.5	2643.76
				15.8744	1072.91					25.5	1242.47					28.526	2665.5
				15.9785	1085.31					25.5651	1242.38					28.5851	2715.22
				16.0826	1097.78					25.6692	1243.12					28.6441	2765.49
				16.1867	1110.29					25.7733	1244.97					28.7032	2816.27
				16.2908	1122.83					25.8774	1247.92					29.5	3534.24
				16.3949	1135.38					25.9815	1251.94					30.1206	4094.66
				16.499	1147.94					26.0856	1257.04					30.1797	4145.96
				16.5	1148.06					26.1897	1263.18					30.2387	4196.7
				16.6031	1160.49					26.2938	1270.36					30.2978	4246.85
				16.7072	1173.01					26.3979	1278.56					30.3569	4296.35
				16.8113	1185.49					26.5	1287.57					30.4159	4345.17
				16.9154	1197.92					26.502	1287.76					30.475	4393.26
				17.0195	1210.28					26.6061	1297.92					30.5	4413.4
				17.1236	1222.55					26.7102	1309.04					30.534	4440.56
				17.2277	1234.73					26.8143	1321.07					30.5931	4487.04
				17.3318	1246.8					26.9184	1334					30.6521	4532.64
				17.4359	1258.74					27.0225	1347.8					30.7112	4577.33
				17.5	1266.03					27.1266	1362.42					30.7703	4621.06
				17.54	1270.55					27.2307	1377.85					30.8293	4663.78
				17.6441	1282.21					27.3348	1394.04					30.8884	4705.46
				17.7482	1293.71					27.4389	1410.96					30.9474	4746.04
				17.8524	1305.03					27.5	1421.21					31.0065	4785.49
				17.9565	1316.16					27.543	1428.58					31.0656	4823.77
				18.0606	1327.09					27.6471	1446.84					31.1246	4860.84
				18.1647	1337.81					27.7512	1465.72					31.1837	4896.66
				18.2688	1348.31					27.8554	1485.18					31.2427	4931.19
				18.3729	1358.57					27.9595	1505.16					31.3018	4964.39
				18.477	1368.58					28.0636	1525.63					31.3609	4996.23
				18.5	1370.76					28.1677	1546.54					31.4199	5026.67
				18.5811	1378.33					28.2718	1567.85					31.479	5055.69
				18.6852	1387.81					28.3759	1589.5					31.5	5065.66
				18.7893	1397.01					28.48	1611.46					31.538	5083.24
				18.8934	1405.92					28.5	1615.72					31.5971	5109.31
				18.9975	1414.53					28.5841	1633.68					31.6562	5133.85
				19.1016	1422.83					29.4169	1814.73					31.7152	5156.84
				19.2057	1430.81					29.5	1832.55					31.7743	5178.27
				19.3098	1438.46					29.521	1837.03					31.8333	5198.09
				19.4139	1445.77					29.6251	1859.1					31.8924	5216.3
				19.5	1451.56					29.7292	1880.88					31.9515	5232.86
				19.518	1452.74					29.8333	1902.32					32.0105	5247.76
				19.6221	1459.35					29.9374	1923.38					32.0696	5260.98
				19.7262	1465.6					30.0415	1944					32.1286	5272.5
				19.8303	1471.49					30.1456	1964.16					32.1877	5282.32
				19.9344	1476.99					30.2497	1983.78					32.2467	5290.41
				20.0385	1482.12					30.3539	2002.84					32.3058	5296.77
				20.1426	1486.86					30.458	2021.3					32.3649	5301.39
				20.2467	1491.2					30.5	2028.56					32.4239	5304.26
				20.3509	1495.14					30.5621	2039.09					32.483	5305.37
				20.455	1498.68					30.6662	2056.2					32.5	5305.37
				20.5	1500.09					30.7703	2072.57					32.542	5304.73
				20.5591	1501.81					30.8744	2088.16					32.6011	5302.32
				20.6632	1504.53					30.9785	2102.95					32.6602	5298.16
				20.7673	1506.84					31.0826	2116.9					32.7192	5292.24
				20.8714	1508.72					31.1867	2129.97					32.7783	5284.57
				20.9755	1510.18					31.2908	2142.12					32.8373	5275.14
				21.0796	1511.22					31.3949	2153.34					32.8964	5263.98
				21.1837	1511.83					31.499	2163.59					32.9555	5251.09
				21.2878	1512.01					31.5	2163.69					33.0145	5236.47
				21.3919	1511.77					31.6031	2172.85					33.0736	5220.15
				21.496	1511.09					31.7072	2181.09					33.1326	5202.14
				21.5	1511.06					31.8113	2188.28					33.1917	5182.45
				21.6001	1509.99					31.9154	2194.42					33.2507	5161.11
				21.7042	1508.45					32.0195	2199.48					33.3098	5138.13
				21.8083	1506.49					32.1236	2203.44					33.3689	5113.53
				21.9124	1504.09					32.2277	2206.29					33.4279	5087.34
				22.0165	1501.27					32.3318	2208.02					33.487	5059.58
				22.1206	1498.03					32.4359	2208.63					33.5	5053.25
				22.2247	1494.36					32.5	2208.43					33.5461	5030.28
				22.3288	1490.27					32.54	2208.09					33.6051	4999.46
				22.4329	1485.77					32.6441	2206.41					33.6642	4967.16
				22.5	1482.65					32.7482	2203.58					33.7232	4933.4
				22.537	1480.85					32.8524	2199.61					33.7823	4898.22
				22.6411	1475.52					32.9565	2194.49					33.8413	4861.65
				22.7452	1469.78					33.0606	2188.23					33.9004	4823.72
				22.8494	1463.65					33.1647	2180.84					33.9595	4784.47
				22.9535	1457.11					33.2688	2172.31					34.0185	4743.93
				23.0576	1450.19					33.3729	2162.67					34.0776	4702.15
				23.1617	1442.88					33.477	2151.92					34.1366	4659.15
				23.2658	1435.19					33.5	2149.39					34.1957	4614.99
				23.3699	1427.12					33.5811	2140.08					34.2548	4569.7
				23.474	1418.69					33.6852	2127.16					34.3138	4523.32
				23.5	1416.53					33.7893	2113.18					34.3729	4475.9
				23.5781	1409.9					33.8934	2098.16					34.4319	4427.47
				23.6822	1400.75					33.9975	2082.12					34.491	4378.07
				23.7863	1391.26					34.1016	2065.09					34.5	4370.46
				23.8904	1381.43					34.2057	2047.08					34.55	4327.76
				23.9945	1371.27					34.3098	2028.13					34.6091	4276.58
				24.0986	1360.78					34.4139	2008.26					34.6682	4224.57
				24.2027	1349.99					34.5	1991.16					34.7272	4171.77
				24.3068	1338.88					34.518	1987.51					34.7863	4118.23
				24.4109	1327.48					34.6221	1965.89					34.8454	4064
				24.5	1317.5					34.7262	1943.45					35.5	3429.58
				24.515	1315.79					34.8303	1920.22					36.5	2440.66
				24.6191	1303.83					34.9344	1896.22					36.7943	2167.3
				24.7232	1291.59					35.0385	1871.5					36.8533	2114.08
				24.8273	1279.1					35.1426	1846.09					36.9124	2061.46
				24.9314	1266.35					35.2467	1820.02					36.9715	2009.46
				25.0355	1253.36					35.3509	1793.33					37.0305	1958.1
				25.1396	1240.15					35.4549	1766.07					37.0896	1907.4
				25.2437	1226.71					35.5	1754.1					37.1487	1857.37
				25.3479	1213.06					35.5591	1738.26					37.2077	1808.03
				25.452	1199.22					35.6632	1709.95					37.2668	1759.4
				25.5	1192.76					35.7673	1681.17					37.3258	1711.49
				25.5561	1185.18					36.5	1468.74					37.3849	1664.31
				25.6602	1170.96					37.5	1168.57					37.4439	1617.87
				25.7643	1156.57					38.3699	918.676					37.5	1574.49
				25.8684	1142.03					38.474	890.275					37.503	1572.19
				25.9725	1127.34					38.5	883.236					37.5621	1527.27
				26.0766	1112.5					38.5781	862.27					37.6211	1483.13
				26.1807	1097.54					38.6822	834.679					37.6802	1439.76
				26.2848	1082.47					38.7863	807.52					37.7392	1397.18
				26.3889	1067.28					38.8904	780.806					37.7983	1355.39
				26.493	1052					38.9945	754.554					37.8574	1314.4
				26.5	1050.97					39.0986	728.776					37.9164	1274.2
				26.5971	1036.63					39.2027	703.484					37.9755	1234.81
				26.7012	1021.19					39.3068	678.688					38.0345	1196.22
				26.8053	1005.67					39.4109	654.398					38.0936	1158.44
				26.9094	990.106					39.5	634.02					38.1527	1121.46
				27.0135	974.491					39.515	630.623					38.2117	1085.29
				27.1176	958.839					39.6191	607.37					38.2708	1049.91
				27.2217	943.159					39.7232	584.644					38.3298	1015.34
				27.3258	927.462					39.8273	562.451					38.3889	981.565
				27.4299	911.756					39.9314	540.795					38.4479	948.583
				27.5	901.185					40.0355	519.679					38.5	920.168
				27.534	896.051					40.1396	499.105					38.507	916.389
				27.6381	880.356					40.2437	479.073					38.5661	884.98
				27.7422	864.679					40.3479	459.585					38.6251	854.348
				27.8464	849.03					40.4519	440.638					38.6842	824.489
				27.9505	833.417					40.5	432.076					38.7432	795.394
				28.0545	817.848					40.5561	422.231					38.8023	767.057
				28.1587	802.331					40.6602	404.363					38.8614	739.47
				28.2628	786.875					40.7643	387.029					38.9204	712.625
				28.3669	771.488					40.8684	370.226					38.9795	686.512
				28.471	756.176					40.9725	353.949					39.0385	661.123
				28.5	751.92					41.0766	338.193					39.0976	636.448
				28.5751	740.947					41.1807	322.952					39.1567	612.477
				28.6792	725.808					41.2848	308.219					39.2157	589.199
				28.7833	710.767					41.3889	293.987					39.2748	566.605
				28.8874	695.83					41.493	280.249					39.3338	544.683
				28.9915	681.002					41.5	279.342					39.3929	523.422
				29.0956	666.292					41.5971	266.997					39.4519	502.812
				29.1997	651.704					41.7012	254.222					39.5	486.515
				29.3038	637.244					41.8053	241.916					39.511	482.839
				29.4079	622.919					41.9094	230.07					39.5701	463.493
				29.5	610.362					42.0135	218.673					39.6291	444.761
				29.512	608.732					42.1176	207.717					39.6882	426.632
				29.6161	594.69					42.2217	197.192					39.7473	409.093
				29.7202	580.797					42.3258	187.087					39.8063	392.132
				29.8243	567.057					42.4299	177.392					39.8654	375.737
				29.9284	553.475					42.5	171.092					39.9244	359.895
				30.0325	540.055					42.534	168.096					39.9835	344.594
				30.1366	526.801					42.6381	159.19					40.0425	329.821
				30.2407	513.717					42.7422	150.662					40.1016	315.564
				30.3448	500.805					42.8464	142.502					40.1607	301.81
				30.4489	488.07					42.9504	134.699					40.2197	288.547
				30.5	481.89					43.0545	127.242					40.2788	275.763
				30.553	475.513					43.1587	120.12					40.3378	263.445
				30.6572	463.138					43.2628	113.323					40.3969	251.58
				30.7613	450.947					43.3669	106.841					40.456	240.158
				30.8654	438.943					43.471	100.663					40.5	231.92
				30.9695	427.127					43.5	98.9924					40.515	229.165
				31.0736	415.501					43.5751	94.7772					40.5741	218.59
				31.1777	404.067					43.6792	89.1749					40.6331	208.42
				31.2818	392.826					43.7833	83.8454					40.6922	198.645
				31.3859	381.779					43.8874	78.7787					40.7512	189.252
				31.49	370.928					43.9915	73.9648					40.8103	180.23
				31.5	369.895					44.0956	69.3942					40.8694	171.569
				31.5941	360.273					44.1997	65.0572					40.9284	163.256
				31.6982	349.815					44.3038	60.9445					40.9875	155.281
				31.8023	339.553					44.4079	57.047					41.0466	147.632
				31.9064	329.49					44.5	53.7714					41.1056	140.301
				32.0105	319.623					44.512	53.3558					41.1647	133.276
				32.1146	309.954					44.6161	49.8621					41.2237	126.546
				32.2187	300.482					44.7202	46.5575					41.2828	120.103
				32.3228	291.206					44.8243	43.4336					41.3418	113.936
				32.4269	282.127					44.9284	40.4825					41.4009	108.036
				32.5	275.87					45.0325	37.6964					41.46	102.393
				32.531	273.242					45.1366	35.0676					41.5	98.7089
				32.6351	264.552					45.2407	32.5888					41.519	96.9981
				32.7392	256.055					45.3448	30.2529					41.5781	91.8427
				32.8433	247.75					45.449	28.0531					41.6371	86.9178
				32.9475	239.636					45.5	27.022					41.6962	82.2149
				33.0515	231.712					45.553	25.9826					41.7553	77.7258
				33.1557	223.975					45.6572	24.0352					41.8143	73.4423
				33.2598	216.424					45.7613	22.2046					41.8734	69.3567
				33.3639	209.058					45.8654	20.4848					41.9324	65.4613
				33.468	201.874					45.9695	18.8702					41.9915	61.7486
				33.5	199.7					46.0736	17.3552					42.0506	58.2114
				33.5721	194.871					46.1777	15.9346					42.1096	54.8426
				33.6762	188.046					46.2818	14.6034					42.1687	51.6356
				33.7803	181.398					46.3859	13.3565					42.2277	48.5837
				33.8844	174.924					46.49	12.1895					42.2868	45.6804
				33.9885	168.622					46.5	12.0814					42.3458	42.9196
				34.0926	162.489					46.5941	11.0979					42.4049	40.2953
				34.1967	156.524					46.6982	10.0774					42.464	37.8017
				34.3008	150.723					46.8023	9.12393					42.5	36.342
				34.4049	145.084					46.9064	8.2337					42.523	35.4332
				34.5	140.073					47.0105	7.40298					42.5821	33.1843
				34.509	139.605					47.1146	6.62828					42.6411	31.0497
				34.6131	134.282					47.2187	5.90624					42.7002	29.0246
				34.7172	129.114					47.3228	5.23371					42.7593	27.1039
				34.8213	124.098					47.4269	4.60765					42.8183	25.2829
				34.9254	119.23					47.5	4.19442					42.8774	23.5571
				35.0295	114.508					47.531	4.02521					42.9364	21.9222
				35.1336	109.93					47.6351	3.48369					42.9955	20.374
				35.2377	105.492					47.7392	2.9805					43.0545	18.9084
				35.3418	101.192					47.8433	2.51321					43.1136	17.5215
				35.446	97.0265					47.9475	2.07953					43.1727	16.2095
				35.5	94.9159					48.0515	1.67728					43.2317	14.969
				35.55	92.9931					48.1557	1.3044					43.2908	13.7963
				35.6542	89.0889					48.2598	0.95895					43.3499	12.6883
				35.7583	85.3111					48.3639	0.63912					43.4089	11.6418
				35.8624	81.6568					48.468	0.34317					43.468	10.6537
				35.9665	78.1231					48.5	0.25667					43.5	10.1411
				36.0706	74.7074					48.5721	0.06949					43.527	9.72106
				36.1747	71.4067					48.6762	-0.18344					43.5861	8.84115
				36.2788	68.2184					48.7803	-0.41707					43.6452	8.01127
				36.3829	65.1395					48.8844	-0.63273					43.7042	7.22887
				36.487	62.1675					48.9885	-0.8317					43.7633	6.49151
				36.5	61.8033					49.0926	-1.01514					43.8223	5.79684
				36.5911	59.2994					49.1967	-1.18418					43.8814	5.14265
				36.6952	56.5327					49.3008	-1.33985					43.9404	4.5268
				36.7993	53.8647					49.4049	-1.48313					43.9995	3.94725
				36.9034	51.2926					49.5	-1.60394					44.0586	3.40206
				37.0075	48.814					49.509	-1.61492					44.1176	2.8894
				37.1116	46.4262					49.6131	-1.73607					44.1767	2.40749
				37.2157	44.1266					49.7172	-1.84737					44.2357	1.95465
				37.3198	41.9127					49.8213	-1.94957					44.2948	1.52929
				37.4239	39.7821					49.9254	-2.04336					44.3539	1.12989
				37.5	38.2763					50.0295	-2.12937					44.4129	0.755
				37.528	37.7323					50.1336	-2.2082					44.472	0.40324
				37.6321	35.7608					50.2377	-2.28042					44.5	0.24402
				37.7362	33.8654					50.3418	-2.34653					44.531	0.07331
				37.8403	32.0438					50.446	-2.40702					44.5901	-0.23603
				37.9444	30.2935					50.5	-2.43636					44.6491	-0.52597
				38.0485	28.6124					50.55	-2.46234					44.7082	-0.79761
				38.1527	26.9982					50.6542	-2.51288					44.7673	-1.05203
				38.2568	25.4489					50.7583	-2.55905					44.8263	-1.29022
				38.3609	23.9623					50.8624	-2.6012					44.8854	-1.51314
				38.465	22.5363					50.9665	-2.63964					44.9444	-1.7217
				38.5	22.0697					51.0706	-2.67469					45.0035	-1.91674
				38.5691	21.169					51.1747	-2.70663					45.0626	-2.09908
				38.6732	19.8583					51.2788	-2.73572					45.1216	-2.26948
				38.7773	18.6023					51.3829	-2.76219					45.1807	-2.42867
				38.8814	17.3991					51.487	-2.78627					45.2397	-2.57733
				38.9855	16.2468					51.5	-2.78913					45.2988	-2.71611
				39.0896	15.1438					51.5911	-2.80816					45.3579	-2.84561
				39.1937	14.0881					51.6952	-2.82805					45.4169	-2.96641
				39.2978	13.0782					51.7993	-2.84611					45.476	-3.07906
				39.4019	12.1123					51.9034	-2.8625					45.5	-3.12267
				39.5	11.241					52.0075	-2.87736					45.535	-3.18407
				39.506	11.1889					52.1116	-2.89083					45.5941	-3.28192
				39.6101	10.3063					52.2157	-2.90304					45.6531	-3.37306
				39.7142	9.46296					52.3198	-2.91409					45.7122	-3.45793
				39.8183	8.65749					52.4239	-2.92409					45.7713	-3.53693
				39.9224	7.88839					52.5	-2.93078					45.8303	-3.61044
				40.0265	7.15427					52.528	-2.93313					45.8894	-3.67881
				40.1306	6.45376					52.6321	-2.9413					45.9485	-3.74238
				40.2347	5.78553					52.7362	-2.94868					46.0075	-3.80146
				40.3388	5.14831					52.8403	-2.95534					46.0666	-3.85636
				40.4429	4.54084					52.9444	-2.96136					46.1256	-3.90736
				40.5	4.2201					53.0485	-2.96678					46.1847	-3.9547
				40.547	3.96194					53.1527	-2.97166					46.2437	-3.99864
				40.6512	3.41042					53.2568	-2.97606					46.3028	-4.03941
				40.7553	2.88517					53.3609	-2.98002					46.3619	-4.07722
				40.8594	2.38509					53.465	-2.98358					46.4209	-4.11228
				40.9635	1.90913					53.5	-2.9847					46.48	-4.14477
				41.0676	1.45628					53.5691	-2.98679					46.5	-4.15523
				41.1717	1.02554					53.6732	-2.98966					46.539	-4.17487
				41.2758	0.61597					53.7773	-2.99225					46.5981	-4.20274
				41.3799	0.22666					53.8814	-2.99457					46.6572	-4.22855
				41.484	-0.14329					53.9855	-2.99665					46.7162	-4.25244
				41.5	-0.19854					54.0896	-2.99852					46.7753	-4.27453
				41.5881	-0.49472					54.1937	-3.00019					46.8343	-4.29497
				41.6922	-0.82845					54.2978	-3.00168					46.8934	-4.31386
				41.7963	-1.14527					54.4019	-3.00302					46.9524	-4.33132
				41.9004	-1.44595					54.5	-3.00416					47.0115	-4.34745
				42.0045	-1.73122					54.506	-3.00422					47.0706	-4.36234
				42.1086	-2.00177					54.6101	-3.00529					47.1296	-4.37609
				42.2127	-2.25829					54.7142	-3.00625					47.1887	-4.38878
				42.3168	-2.50143					54.8183	-3.0071					47.2478	-4.40049
				42.4209	-2.73182					54.9224	-3.00787					47.3068	-4.41128
				42.5	-2.89867					55.0265	-3.00855					47.3659	-4.42123
				42.525	-2.95005					55.1306	-3.00915					47.4249	-4.4304
				42.6291	-3.15669					55.2347	-3.00969					47.484	-4.43885
				42.7332	-3.35231					55.3388	-3.01017					47.5	-4.44102
				42.8373	-3.53743					55.4429	-3.0106					47.543	-4.44663
				42.9414	-3.71257					55.5	-3.01081					47.6021	-4.45379
				43.0455	-3.8782					55.547	-3.01098					47.6612	-4.46038
				43.1497	-4.03479					55.6512	-3.01132					47.7202	-4.46644
				43.2537	-4.18279					55.7553	-3.01162					47.7793	-4.47201
				43.3579	-4.32263					55.8594	-3.01189					47.8383	-4.47713
				43.462	-4.45472					55.9635	-3.01212					47.8974	-4.48184
				43.5	-4.50113					56.0676	-3.01233					47.9565	-4.48616
				43.5661	-4.57944					56.1717	-3.01252					48.0155	-4.49013
				43.6702	-4.69718					56.2758	-3.01268					48.0746	-4.49378
				43.7743	-4.80828					56.3799	-3.01283					48.1336	-4.49712
				43.8784	-4.91308					56.484	-3.01296					48.1927	-4.50019
				43.9825	-5.01193					56.5	-3.01297					48.2518	-4.503
				44.0866	-5.10511					56.5881	-3.01307					48.3108	-4.50558
				44.1907	-5.19293					56.6922	-3.01317					48.3699	-4.50794
				44.2948	-5.27568					56.7963	-3.01326					48.4289	-4.5101
				44.3989	-5.35362					56.9004	-3.01334					48.488	-4.51208
				44.5	-5.42495					57.0045	-3.01341					48.5	-4.51247
				44.503	-5.42701					57.1086	-3.01347					48.547	-4.5139
				44.6071	-5.49609					57.2127	-3.01352					48.6061	-4.51556
				44.7112	-5.56109					57.3168	-3.01357					48.6652	-4.51707
				44.8153	-5.62224					57.4209	-3.01361					48.7242	-4.51846
				44.9194	-5.67975					57.5	-3.01364					48.7833	-4.51973
				45.0235	-5.73381					57.525	-3.01365					48.8423	-4.52089
				45.1276	-5.78462					57.6291	-3.01368					48.9014	-4.52195
				45.2317	-5.83236					57.7332	-3.01371					48.9605	-4.52291
				45.3358	-5.8772					57.8373	-3.01373					49.0195	-4.52379
				45.4399	-5.9193					57.9414	-3.01376					49.0786	-4.5246
				45.5	-5.9424					58.0455	-3.01378					49.1376	-4.52533
				45.544	-5.95882					58.1497	-3.01379					49.1967	-4.526
				45.6482	-5.9959					58.2537	-3.01381					49.2558	-4.52661
				45.7522	-6.03069					58.3579	-3.01382					49.3148	-4.52717
				45.8564	-6.06332					58.462	-3.01383					49.3739	-4.52767
				45.9605	-6.0939					58.5	-3.01383					49.4329	-4.52813
				46.0646	-6.12257					58.5661	-3.01384					49.492	-4.52855
				46.1687	-6.14942					58.6702	-3.01385					49.5	-4.52861
				46.2728	-6.17458					58.7743	-3.01386					49.551	-4.52894
				46.3769	-6.19813					58.8784	-3.01386					49.6101	-4.52928
				46.481	-6.22018					58.9825	-3.01387					49.6692	-4.5296
				46.5	-6.22405					59.0866	-3.01387					49.7282	-4.52989
				46.5851	-6.24081					59.1907	-3.01388					49.7873	-4.53015
				46.6892	-6.26011					59.2948	-3.01388					49.8464	-4.53038
				46.7933	-6.27816					59.3989	-3.01389					49.9054	-4.5306
				46.8974	-6.29503					59.5	-3.01389					49.9645	-4.53079
				47.0015	-6.3108					59.503	-3.01389					50.0235	-4.53097
				47.1056	-6.32554					59.6071	-3.01389					50.0826	-4.53113
				47.2097	-6.3393					59.7112	-3.01389					50.1416	-4.53128
				47.3138	-6.35215					59.8153	-3.01389					50.2007	-4.53141
				47.4179	-6.36415					59.9194	-3.0139					50.2598	-4.53153
				47.5	-6.37304					60.0235	-3.0139					50.3188	-4.53163
				47.522	-6.37534					60.1276	-3.0139					50.3779	-4.53173
				47.6261	-6.38578					60.2317	-3.0139					50.4369	-4.53182
				47.7302	-6.39552					60.3358	-3.0139					50.496	-4.5319
				47.8343	-6.4046					60.4399	-3.0139					50.5	-4.53191
				47.9384	-6.41306					60.5	-3.0139					50.5551	-4.53197
				48.0425	-6.42095					60.544	-3.0139					50.6141	-4.53204
				48.1467	-6.42829					60.6482	-3.0139					50.6732	-4.5321
				48.2507	-6.43513					60.7522	-3.0139					50.7322	-4.53215
				48.3548	-6.4415					60.8564	-3.0139					50.7913	-4.5322
				48.459	-6.44742					60.9605	-3.0139					50.8503	-4.53224
				48.5	-6.44964					61.0646	-3.01391					50.9094	-4.53228
				48.5631	-6.45293					61.1687	-3.01391					50.9685	-4.53232
				48.6672	-6.45806					61.2728	-3.01391					51.0275	-4.53235
				48.7713	-6.46282					61.3769	-3.01391					51.0866	-4.53238
				48.8754	-6.46725					61.481	-3.01391					51.1457	-4.53241
				48.9795	-6.47137					61.5	-3.01391					51.2047	-4.53243
				49.0836	-6.47519					61.5851	-3.01391					51.2638	-4.53245
				49.1877	-6.47874					61.6892	-3.01391					51.3228	-4.53247
				49.2918	-6.48203					62.5	-3.01391					51.3819	-4.53249
				49.3959	-6.48509					63.5	-3.01391					51.4409	-4.5325
				49.5	-6.48793					64.5	-3.01391					51.5	-4.53252

## Sheet: Figure 2b
Figure 2b		- NIPBL													+ NIPBL
		experimental traces									fit				experimental traces							fit
		d (nm)	F (pN)	d (nm)	F (pN)	d (nm)	F (pN)	d (nm)	F (pN)		d (nm)	F (pN)			d (nm)	F (pN)	d (nm)	F (pN)	d (nm)	F (pN)		d (nm)	F (pN)
		11.6353	10	14.7427	10	11.4462	10	11.9532	10		13	10.0005			0.622527	10	-0.788735	10	-0.873195	10		2.3	10.0235
		12.9313	10.0397	14.2283	10.0199	10.9527	10.0206	11.969	10.0201		13.1	10.034			0.298992	10.0199	-0.95542	10.0202	-0.810085	10.0101		2.4	10.1695
		12.87	10.0794	13.7896	10.0399	11.7237	10.0413	11.7331	10.0401		13.2	10.0675			0.576392	10.0397	-1.24147	10.0404	-0.8276	10.0202		2.5	10.3167
		13.7808	10.119	14.6657	10.0598	12.696	10.062	11.6907	10.0602		13.3	10.1012			0.675087	10.0596	-1.44793	10.0606	-0.117875	10.0303		2.6	10.4652
		13.0132	10.1587	15.2425	10.0797	12.7655	10.0826	12.6039	10.0803		13.4	10.1351			0.754832	10.0795	-1.16472	10.0808	0.353905	10.0404		2.7	10.6151
		13.7055	10.1984	15.7784	10.0997	12.4333	10.1033	12.9843	10.1003		13.5	10.1691			0.450267	10.0993	-1.30917	10.101	0.60385	10.0505		2.8	10.7663
		15.3455	10.2381	14.4895	10.1196	12.044	10.1239	12.5379	10.1204		13.6	10.2032			0.766422	10.1192	-1.74278	10.1212	0.56361	10.0607		2.9	10.9189
		15.8384	10.2778	14.7209	10.1395	13.0817	10.1446	12.2188	10.1405		13.7	10.2375			0.541512	10.1391	-1.5096	10.1414	1.00358	10.0708		3	11.0729
		15.2784	10.3175	14.3944	10.1595	13.8217	10.1652	11.5915	10.1605		13.8	10.2719			0.538027	10.1589	-0.38892	10.1616	1.5898	10.0809		3.1	11.2283
		14.9817	10.3571	14.1464	10.1794	14.6062	10.1859	11.5774	10.1806		13.9	10.3065			0.891922	10.1788	-0.21326	10.1818	1.22019	10.091		3.2	11.3852
		14.8253	10.3968	14.1368	10.1993	14.1227	10.2065	12.6123	10.2007		14	10.3412			0.972577	10.1987	-0.463485	10.202	0.90228	10.1011		3.3	11.5436
		14.6844	10.4365	14.961	10.2193	15.7211	10.2272	12.8554	10.2207		14.1	10.376			0.928297	10.2185	-0.296255	10.2222	0.559935	10.1112		3.4	11.7035
		15.241	10.4762	13.9021	10.2392	16.0143	10.2478	13.2636	10.2408		14.2	10.4111			0.639352	10.2384	-0.159965	10.2424	0.80109	10.1213		3.5	11.8649
		15.3107	10.5159	13.2916	10.2591	15.2314	10.2685	12.8148	10.2609		14.3	10.4462			0.176637	10.2583	-0.306635	10.2626	0.63494	10.1314		3.6	12.0279
		15.25	10.5556	13.4613	10.2791	15.5881	10.2892	13.0317	10.2809		14.4	10.4815			0.0103925	10.2781	-0.628255	10.2828	1.25651	10.1415		3.7	12.1926
		15.7858	10.5952	13.4804	10.299	15.0902	10.3098	12.5642	10.301		14.5	10.517			0.282927	10.298	-0.37563	10.303	1.01936	10.1516		3.8	12.3589
		16.1139	10.6349	13.3764	10.3189	14.125	10.3305	12.7618	10.3211		14.6	10.5526			0.608457	10.3179	-1.00929	10.3232	0.687	10.1618		3.9	12.5269
		15.5406	10.6746	13.1275	10.3389	13.9552	10.3511	13.0538	10.3411		14.7	10.5884			0.735592	10.3377	-0.585385	10.3434	0.61071	10.1719		4	12.6966
		16.579	10.7143	14.3732	10.3588	14.1055	10.3718	11.8878	10.3612		14.8	10.6243			0.572052	10.3576	-0.296025	10.3636	1.31484	10.182		4.1	12.8681
		16.7432	10.754	13.3556	10.3787	14.9958	10.3924	13.0272	10.3813		14.9	10.6604			0.346092	10.3775	-0.58873	10.3838	1.70359	10.1921		4.2	13.0413
		16.9527	10.7936	13.1627	10.3987	15.3547	10.4131	13.6186	10.4013		15	10.6967			0.564022	10.3974	-1.15327	10.404	2.32059	10.2022		4.3	13.2164
		17.9233	10.8333	14.618	10.4186	14.1035	10.4337	13.0302	10.4214		15.1	10.7331			0.773542	10.4172	-1.23432	10.4242	2.17939	10.2123		4.4	13.3934
		18.6395	10.873	13.9361	10.4385	16.7804	10.4544	13.8344	10.4415		15.2	10.7697			0.151262	10.4371	-1.10725	10.4444	1.52978	10.2224		4.5	13.5722
		17.7593	10.9127	13.9589	10.4585	14.9561	10.475	13.0414	10.4615		15.3	10.8064			-0.390613	10.457	-0.77424	10.4646	1.62397	10.2325		4.6	13.7531
		17.7061	10.9524	13.84	10.4784	15.1466	10.4957	13.3533	10.4816		15.4	10.8433			-0.656388	10.4768	-0.684165	10.4848	1.32309	10.2426		4.7	13.9359
		17.9522	10.9921	13.8783	10.4983	16.2447	10.5163	12.7282	10.5017		15.5	10.8804			-0.967203	10.4967	-1.00638	10.5051	0.84831	10.2527		4.8	14.1208
		17.9653	11.0318	13.8758	10.5183	15.5596	10.537	12.6814	10.5217		15.6	10.9176			-0.744728	10.5166	-0.75836	10.5253	1.36558	10.2628		4.9	14.3077
		17.455	11.0714	13.7561	10.5382	14.8392	10.5577	13.9307	10.5418		15.7	10.955			-0.260298	10.5364	-0.698595	10.5455	0.35439	10.273		5	14.4968
		17.3294	11.1111	12.9694	10.5581	14.4134	10.5783	14.1142	10.5619		15.8	10.9925			0.234982	10.5563	-0.302615	10.5657	0.60467	10.2831		5.1	14.688
		17.5966	11.1508	13.4774	10.5781	15.4844	10.599	13.4187	10.5819		15.9	11.0303			0.149997	10.5762	-0.618865	10.5859	1.04526	10.2932		5.2	14.8815
		17.9006	11.1905	13.6707	10.598	15.8185	10.6196	15.6112	10.602		16	11.0682			0.648152	10.596	-0.91846	10.6061	1.26438	10.3033		5.3	15.0772
		18.8443	11.2302	14.0359	10.6179	15.6089	10.6403	14.3892	10.6221		16.1	11.1062			0.907197	10.6159	-0.58146	10.6263	1.29438	10.3134		5.4	15.2753
		18.1464	11.2698	13.401	10.6379	15.2835	10.6609	15.2983	10.6421		16.2	11.1445			0.646642	10.6358	-0.171415	10.6465	1.2575	10.3235		5.5	15.4758
		18.254	11.3095	14.7101	10.6578	15.086	10.6816	14.045	10.6622		16.3	11.1829			0.766017	10.6556	-0.274585	10.6667	1.72455	10.3336		5.6	15.6787
		17.9025	11.3492	14.201	10.6777	15.2647	10.7022	14.9177	10.6823		16.4	11.2215			0.698737	10.6755	0.33321	10.6869	1.60621	10.3437		5.7	15.884
		18.2447	11.3889	13.4794	10.6977	14.6034	10.7229	14.7238	10.7023		16.5	11.2602			1.42175	10.6954	0.497845	10.7071	0.70803	10.3538		5.8	16.092
		18.4732	11.4286	14.4442	10.7176	14.6377	10.7436	14.4945	10.7224		16.6	11.2992			1.63806	10.7152	-0.365185	10.7273	0.70538	10.3639		5.9	16.3025
		18.537	11.4682	14.5577	10.7375	14.2671	10.7642	14.5633	10.7425		16.7	11.3383			1.30327	10.7351	-0.243275	10.7475	0.66843	10.3741		6	16.5157
		18.8011	11.5079	13.7582	10.7575	14.8707	10.7849	13.6717	10.7625		16.8	11.3776			1.8607	10.755	0.113715	10.7677	0.96453	10.3842		6.1	16.7316
		19.3257	11.5476	14.8837	10.7774	14.4001	10.8055	13.8808	10.7826		16.9	11.4171			2.05968	10.7748	0.328185	10.7879	0.90324	10.3943		6.2	16.9504
		18.7914	11.5873	15.6864	10.7973	14.0839	10.8262	12.7479	10.8027		17	11.4568			1.8855	10.7947	0.180015	10.8081	0.5092	10.4044		6.3	17.172
		18.9786	11.627	15.735	10.8173	14.8714	10.8468	14.3612	10.8227		17.1	11.4966			2.09061	10.8146	0.17643	10.8283	0.60455	10.4145		6.4	17.3965
		18.6364	11.6667	16.3541	10.8372	15.9443	10.8675	14.8944	10.8428		17.2	11.5366			1.79579	10.8344	0.24392	10.8485	0.0912153	10.4246		6.5	17.624
		18.7453	11.7064	15.6207	10.8571	15.8128	10.8881	14.2038	10.8629		17.3	11.5769			1.04347	10.8543	-0.0492997	10.8687	-0.109025	10.4347		6.6	17.8546
		18.0654	11.746	15.0278	10.8771	17.2615	10.9088	12.7056	10.8829		17.4	11.6173			1.0605	10.8742	-0.50964	10.8889	-0.862325	10.4448		6.7	18.0883
		17.2243	11.7857	14.5981	10.897	16.1968	10.9294	13.9031	10.903		17.5	11.6579			1.07386	10.894	-0.0929497	10.9091	-1.42681	10.4549		6.8	18.3253
		18.282	11.8254	15.6413	10.9169	16.9775	10.9501	15.351	10.9231		17.6	11.6987			0.748257	10.9139	-0.211465	10.9293	-2.12331	10.465		6.9	18.5656
		18.2154	11.8651	15.5526	10.9369	14.5214	10.9707	15.9137	10.9431		17.7	11.7397			0.781502	10.9338	-0.0578747	10.9495	-1.96019	10.4751		7	18.8092
		19.1388	11.9048	16.1207	10.9568	15.1874	10.9914	16.6165	10.9632		17.8	11.7808			0.913327	10.9536	0.00535529	10.9697	-1.88283	10.4853		7.1	19.0563
		19.0087	11.9444	15.6957	10.9767	16.2644	11.0121	17.046	10.9833		17.9	11.8222			1.12325	10.9735	0.424425	10.9899	-1.93304	10.4954		7.2	19.307
		19.0274	11.9841	15.4223	10.9967	16.9803	11.0327	16.9614	11.0033		18	11.8638			1.28562	10.9934	0.2649	11.0101	-1.79795	10.5055		7.3	19.5614
		20.0523	12.0238	15.065	11.0166	16.441	11.0534	16.5464	11.0234		18.1	11.9055			0.888712	11.0132	0.54882	11.0303	-1.54692	10.5156		7.4	19.8195
		19.1833	12.0635	14.706	11.0366	16.3615	11.074	16.0083	11.0435		18.2	11.9475			1.73258	11.0331	0.0827503	11.0505	-1.65319	10.5257		7.5	20.0814
		19.9038	12.1032	16.2263	11.0565	16.1496	11.0947	16.6546	11.0635		18.3	11.9897			1.99018	11.053	0.270325	11.0707	-1.51272	10.5358
		19.3799	12.1429	15.5267	11.0764	15.2873	11.1153	17.2563	11.0836		18.4	12.032			1.79203	11.0728	0.683135	11.0909	-2.0078	10.5459
		18.5398	12.1825	17.286	11.0963	14.8114	11.136	17.4418	11.1037		18.5	12.0746			1.80769	11.0927	0.878675	11.1111	-1.37177	10.556
		18.2452	12.2222	16.2533	11.1163	16.0985	11.1566	17.6929	11.1237		18.6	12.1174			1.93537	11.1126	1.04278	11.1313	-0.816775	10.5661
		17.7602	12.2619	16.4973	11.1362	16.3635	11.1773	17.0038	11.1438		18.7	12.1604			1.48982	11.1325	1.04924	11.1515	-0.317765	10.5762
		17.3547	12.3016	17.4707	11.1562	16.2522	11.1979	15.8271	11.1639		18.8	12.2036			1.33864	11.1523	0.73192	11.1717	-0.873565	10.5864
		17.5855	12.3413	15.2782	11.1761	17.2883	11.2186	16.5114	11.1839		18.9	12.247			0.741137	11.1722	1.06842	11.1919	-0.722035	10.5965
		18.6718	12.381	15.9649	11.196	16.9924	11.2392	17.3103	11.204		19	12.2906			1.41091	11.1921	1.32666	11.2121	-0.641345	10.6066
		19.0466	12.4206	16.902	11.2159	15.6715	11.2599	16.0377	11.2241		19.1	12.3344			1.71123	11.2119	1.57462	11.2323	-0.22437	10.6167
		18.8956	12.4603	16.7803	11.2359	15.228	11.2805	16.6848	11.2441		19.2	12.3785			1.50829	11.2318	1.56816	11.2525	-0.60141	10.6268
		20.1805	12.5	16.1323	11.2558	16.8111	11.3012	14.8899	11.2642		19.3	12.4228			1.59929	11.2517	2.20104	11.2727	0.318355	10.6369
		20.0118	12.5397	15.7627	11.2758	16.8996	11.3219	15.4062	11.2843		19.4	12.4672			1.16274	11.2715	1.95611	11.2929	0.620115	10.647
		20.133	12.5794	15.7133	11.2957	17.5502	11.3425	15.6163	11.3043		19.5	12.5119			0.601697	11.2914	2.16837	11.3131	0.376585	10.6571
		20.899	12.619	16.0601	11.3156	18.0517	11.3632	16.0359	11.3244		19.6	12.5569			1.61576	11.3113	1.89987	11.3333	-0.343605	10.6672
		21.512	12.6587	16.2813	11.3355	17.612	11.3838	15.8703	11.3445		19.7	12.602			2.05968	11.3311	1.81112	11.3535	0.0761353	10.6773
		21.4417	12.6984	17.5512	11.3555	18.9279	11.4045	15.615	11.3645		19.8	12.6474			2.3916	11.351	1.46193	11.3737	0.430315	10.6874
		21.7319	12.7381	16.2385	11.3754	17.5406	11.4251	15.6014	11.3846		19.9	12.693			2.82806	11.3709	1.28804	11.3939	0.63447	10.6976
		21.4562	12.7778	17.4042	11.3954	17.6872	11.4458	14.5817	11.4047		20	12.7388			2.95165	11.3907	1.20186	11.4141	-0.00633471	10.7077
		21.1354	12.8175	16.4494	11.4153	17.022	11.4664	15.505	11.4247		20.1	12.7849			2.46242	11.4106	1.81087	11.4343	-0.282995	10.7178
		21.1661	12.8571	16.4245	11.4352	17.0738	11.4871	14.422	11.4448		20.2	12.8312			2.94081	11.4305	1.67955	11.4545	-0.312405	10.7279
		19.903	12.8968	16.6669	11.4551	18.0521	11.5077	14.4058	11.4649		20.3	12.8777			3.01481	11.4503	1.57498	11.4747	-0.65534	10.738
		19.6381	12.9365	17.6959	11.4751	18.2488	11.5284	15.8512	11.4849		20.4	12.9245			2.60157	11.4702	2.69995	11.4949	-0.51109	10.7481
		19.4355	12.9762	16.8596	11.495	17.5033	11.549	16.3176	11.505		20.5	12.9715			2.07382	11.4901	2.51296	11.5152	-0.0976347	10.7582
		20.4213	13.0159	17.7668	11.515	18.3984	11.5697	16.9773	11.5251		20.6	13.0187			2.96626	11.5099	2.07315	11.5354	-0.1625	10.7683
		21.5775	13.0556	17.4792	11.5349	18.8614	11.5904	17.2791	11.5452		20.7	13.0662			3.05776	11.5298	2.29633	11.5556	-0.0852797	10.7784
		22.6268	13.0952	16.8673	11.5548	19.2192	11.611	17.1106	11.5652		20.8	13.1139			3.47174	11.5497	1.95839	11.5758	-1.23769	10.7885
		21.7181	13.1349	17.7829	11.5747	19.7198	11.6317	16.6909	11.5853		20.9	13.1619			3.78964	11.5695	2.54812	11.596	-1.29775	10.7987
		21.318	13.1746	18.3176	11.5947	18.9879	11.6523	17.8515	11.6054		21	13.2101			3.95165	11.5894	2.07172	11.6162	-1.35617	10.8088
		21.5052	13.2143	17.9829	11.6146	18.8655	11.673	17.9065	11.6254		21.1	13.2586			3.616	11.6093	2.40217	11.6364	-2.05829	10.8189
		21.1382	13.254	17.0629	11.6346	19.4614	11.6936	18.6102	11.6455		21.2	13.3073			2.6236	11.6291	2.27743	11.6566	-2.35151	10.829
		21.5432	13.2936	19.3829	11.6545	19.5072	11.7143	18.5355	11.6656		21.3	13.3562			2.37911	11.649	2.02347	11.6768	-2.65432	10.8391
		21.2656	13.3333	17.4992	11.6744	18.6607	11.7349	19.3322	11.6856		21.4	13.4055			2.8045	11.6689	2.50495	11.697	-2.48549	10.8492
		21.4308	13.373	18.3365	11.6944	17.6641	11.7556	20.7105	11.7057		21.5	13.455			2.87912	11.6887	2.57333	11.7172	-3.27162	10.8593
		21.3637	13.4127	18.2212	11.7143	16.2768	11.7762	21.1369	11.7258		21.6	13.5047			3.07889	11.7086	2.76505	11.7374	-2.7645	10.8694
		21.6178	13.4524	18.275	11.7342	18.5709	11.7969	20.5377	11.7458		21.7	13.5547			3.40459	11.7285	3.22692	11.7576	-2.35708	10.8795
		21.6466	13.4921	18.9779	11.7541	18.903	11.8176	20.683	11.7659		21.8	13.605			3.02203	11.7483	2.9292	11.7778	-1.80741	10.8896
		22.3297	13.5318	19.1554	11.7741	17.6122	11.8382	20.841	11.786		21.9	13.6555			2.20693	11.7682	3.19781	11.798	-2.16311	10.8997
		22.5411	13.5714	17.8935	11.794	18.659	11.8589	20.9007	11.806		22	13.7063			2.49329	11.7881	3.12064	11.8182	-2.09245	10.9099
		22.5994	13.6111	19.289	11.814	18.7516	11.8795	19.7398	11.8261		22.1	13.7574			3.24281	11.8079	3.1881	11.8384	-1.67424	10.92
		22.9401	13.6508	19.6729	11.8339	19.8964	11.9002	19.9887	11.8462		22.2	13.8087			2.74941	11.8278	3.48703	11.8586	-1.23129	10.9301
		22.8263	13.6905	18.3594	11.8538	19.1158	11.9208	19.8077	11.8662		22.3	13.8603			2.14133	11.8477	3.97189	11.8788	-0.841425	10.9402
		22.4361	13.7302	19.1167	11.8737	17.5718	11.9415	19.6904	11.8863		22.4	13.9122			2.14653	11.8675	3.98914	11.899	-1.51801	10.9503
		22.9606	13.7698	19.9419	11.8937	19.2085	11.9621	19.0202	11.9064		22.5	13.9644			2.26809	11.8874	3.87649	11.9192	-1.38116	10.9604
		23.6585	13.8095	18.8377	11.9136	20.2779	11.9828	20.1528	11.9264		22.6	14.0168			2.57075	11.9073	3.64641	11.9394	-1.36626	10.9705
		23.754	13.8492	18.3947	11.9336	20.3679	12.0034	20.1707	11.9465		22.7	14.0696			2.48064	11.9272	3.78776	11.9596	-1.50457	10.9806
		22.9969	13.8889	19.61	11.9535	20.685	12.0241	19.6292	11.9666		22.8	14.1226			2.7964	11.947	3.8814	11.9798	-1.37838	10.9907
		23.1523	13.9286	18.2906	11.9734	21.8595	12.0448	19.0711	11.9866		22.9	14.1759			2.9658	11.9669	4.00618	12	-1.85862	11.0008
		23.0016	13.9682	18.6446	11.9934	21.8047	12.0654	19.0898	12.0067		23	14.2295			2.96341	11.9868	4.26878	12.0202	-1.75411	11.011
		23.1805	14.0079	19.5059	12.0133	21.3865	12.0861	19.8365	12.0268		23.1	14.2834			3.06648	12.0066	4.17932	12.0404	-1.30976	11.0211
		23.2656	14.0476	19.2982	12.0332	19.9251	12.1067	19.1436	12.0468		23.2	14.3376			3.38892	12.0265	4.0197	12.0606	-1.44051	11.0312
		23.4824	14.0873	17.8281	12.0532	21.2941	12.1274	19.4209	12.0669		23.3	14.3921			3.23807	12.0464	4.50162	12.0808	-0.35177	11.0413
		23.5685	14.127	18.1171	12.0731	21.2841	12.148	19.6787	12.087		23.4	14.4469			2.87934	12.0662	4.54014	12.101	-0.263035	11.0514
		23.3421	14.1667	17.4842	12.093	21.5332	12.1687	19.7154	12.107		23.5	14.502			2.93315	12.0861	4.19957	12.1212	0.0116353	11.0615
		23.6771	14.2064	17.6515	12.113	20.5003	12.1893	18.9888	12.1271		23.6	14.5573			2.36126	12.106	3.78641	12.1414	-0.3695	11.0716
		23.8884	14.246	19.1906	12.1329	21.875	12.21	19.2551	12.1472		23.7	14.613			2.60171	12.1258	3.92909	12.1616	-0.2082	11.0817
		24.3202	14.2857	17.7367	12.1528	21.3708	12.2306	19.3714	12.1672		23.8	14.6691			2.26669	12.1457	4.34671	12.1818	0.0375253	11.0918
		23.8571	14.3254	18.385	12.1728	20.5769	12.2513	18.0557	12.1873		23.9	14.7254			2.12146	12.1656	3.78133	12.202	0.62265	11.1019
		24.1157	14.3651	20.6077	12.1927	21.1518	12.272	19.0184	12.2074		24	14.782			2.26311	12.1854	3.85359	12.2222	-0.15278	11.112
		23.2221	14.4048	19.524	12.2126	22.9834	12.2926	19.4379	12.2274		24.1	14.839			2.27974	12.2053	3.18416	12.2424	-0.665845	11.1222
		23.685	14.4444	17.772	12.2326	22.6887	12.3133	20.6608	12.2475		24.2	14.8962			1.59097	12.2252	3.57983	12.2626	-0.295355	11.1323
		24.0361	14.4841	19.4015	12.2525	23.2217	12.3339	19.3461	12.2676		24.3	14.9538			1.82251	12.245	3.65508	12.2828	-0.289135	11.1424
		24.3639	14.5238	18.4452	12.2724	22.5518	12.3546	18.8405	12.2876		24.4	15.0118			2.32085	12.2649	3.96094	12.303	-0.31865	11.1525
		23.6646	14.5635	18.4058	12.2924	22.9418	12.3752	20.5987	12.3077		24.5	15.07			3.32362	12.2848	3.68013	12.3232	-0.809285	11.1626
		23.9475	14.6032	18.4903	12.3123	21.9688	12.3959	21.5223	12.3278		24.6	15.1286			2.8847	12.3046	3.81746	12.3434	0.0926403	11.1727
		23.9829	14.6429	18.7253	12.3322	23.2569	12.4165	21.5101	12.3478		24.7	15.1875			3.50029	12.3245	3.51268	12.3636	-0.557555	11.1828
		24.4141	14.6825	19.2254	12.3522	22.6978	12.4372	21.92	12.3679		24.8	15.2468			3.40842	12.3444	4.02312	12.3838	-0.478085	11.1929
		24.1515	14.7222	18.9615	12.3721	21.8139	12.4578	22.8492	12.388		24.9	15.3064			3.25525	12.3642	3.99244	12.404	-0.0568097	11.203
		25.1785	14.7619	18.563	12.392	21.867	12.4785	22.8019	12.408		25	15.3663			3.30252	12.3841	4.28143	12.4242	-0.0912147	11.2131
		25.7129	14.8016	18.7993	12.412	21.9635	12.4991	23.1034	12.4281		25.1	15.4266			2.66803	12.404	4.93285	12.4444	-0.9004	11.2233
		25.1551	14.8413	18.4692	12.4319	19.436	12.5198	23.1123	12.4482		25.2	15.4872			3.06009	12.4238	4.13344	12.4646	-1.05007	11.2334
		25.023	14.881	19.2128	12.4518	20.1936	12.5404	23.4627	12.4682		25.3	15.5482			3.80825	12.4437	4.29828	12.4848	-1.27051	11.2435
		24.5405	14.9206	19.194	12.4718	19.5965	12.5611	23.4104	12.4883		25.4	15.6096			3.83449	12.4636	4.68414	12.5051	-1.80622	11.2536
		24.8575	14.9603	20.114	12.4917	21.3119	12.5818	23.6822	12.5084		25.5	15.6713			3.24745	12.4834	4.4209	12.5253	-1.46042	11.2637
		25.4016	15	18.7824	12.5116	21.2618	12.6024	23.8958	12.5284		25.6	15.7333			2.83607	12.5033	4.08567	12.5455	-2.27739	11.2738
		25.3339	15.0397	19.5563	12.5316	20.4969	12.6231	23.3821	12.5485		25.7	15.7958			2.79076	12.5232	4.41946	12.5657	-2.23945	11.2839
		24.6422	15.0794	19.4968	12.5515	19.2009	12.6437	23.6052	12.5686		25.8	15.8586			2.77174	12.543	4.49843	12.5859	-2.30439	11.294
		24.1244	15.119	19.3211	12.5714	20.4641	12.6644	24.1146	12.5886		25.9	15.9217			2.73495	12.5629	4.41953	12.6061	-1.5909	11.3041
		24.2252	15.1587	20.1272	12.5914	20.5289	12.685	24.3211	12.6087		26	15.9853			2.81425	12.5828	5.08968	12.6263	-1.91569	11.3142
		23.6157	15.1984	19.5366	12.6113	21.2493	12.7057	24.2186	12.6288		26.1	16.0492			3.02016	12.6026	4.91422	12.6465	-2.35706	11.3243
		24.1919	15.2381	20.4603	12.6312	21.6008	12.7263	23.8979	12.6488		26.2	16.1135			3.64444	12.6225	5.22134	12.6667	-1.2791	11.3345
		23.9891	15.2778	20.0742	12.6512	21.1645	12.747	24.2952	12.6689		26.3	16.1781			3.82319	12.6424	6.06442	12.6869	-1.88111	11.3446
		23.7591	15.3175	18.2979	12.6711	22.0825	12.7676	23.5062	12.689		26.4	16.2432			3.55573	12.6623	6.61003	12.7071	-1.21179	11.3547
		23.7591	15.3571	18.48	12.691	21.5417	12.7883	23.5173	12.709		26.5	16.3087			4.01099	12.6821	6.33242	12.7273	-1.1768	11.3648
		23.1064	15.3968	19.1236	12.711	22.0761	12.8089	23.5921	12.7291		26.6	16.3745			4.16307	12.702	5.66664	12.7475	-0.75623	11.3749
		23.4269	15.4365	19.7098	12.7309	22.1818	12.8296	22.8883	12.7492		26.7	16.4408			4.03396	12.7219	5.91811	12.7677	-0.54557	11.385
		22.9299	15.4762	20.4395	12.7508	21.9632	12.8503	23.3183	12.7692		26.8	16.5074			4.35042	12.7417	6.08524	12.7879	-0.28357	11.3951
		23.323	15.5159	19.5829	12.7708	20.583	12.8709	23.2933	12.7893		26.9	16.5745			4.33782	12.7616	6.36352	12.8081	-1.49107	11.4052
		23.6087	15.5556	20.1543	12.7907	20.774	12.8916	22.7919	12.8094		27	16.6419			3.55927	12.7815	6.25518	12.8283	-0.810325	11.4153
		24.2005	15.5952	19.8318	12.8106	22.722	12.9122	23.4731	12.8294		27.1	16.7098			3.24732	12.8013	6.05219	12.8485	-1.38108	11.4254
		24.2141	15.6349	19.9492	12.8306	23.014	12.9329	22.6309	12.8495		27.2	16.7781			3.48668	12.8212	5.80666	12.8687	-1.69268	11.4356
		24.0526	15.6746	20.6442	12.8505	23.053	12.9535	22.0829	12.8696		27.3	16.8468			3.92235	12.8411	5.40886	12.8889	-1.07534	11.4457
		24.8698	15.7143	19.5505	12.8704	21.689	12.9742	22.084	12.8896		27.4	16.9159			3.68382	12.8609	5.57911	12.9091	-0.964475	11.4558
		24.3656	15.754	19.4991	12.8904	22.5756	12.9948	22.1004	12.9097		27.5	16.9855			3.48105	12.8808	4.97769	12.9293	-1.14382	11.4659
		24.5538	15.7936	20.6266	12.9103	22.3867	13.0155	22.0288	12.9298		27.6	17.0555			3.45611	12.9007	5.41357	12.9495	-1.49403	11.476
		24.4659	15.8333	20.5769	12.9302	19.6925	13.0361	22.1455	12.9498		27.7	17.1259			3.30105	12.9205	5.3437	12.9697	-1.42104	11.4861
		24.2114	15.873	20.8405	12.9502	20.4641	13.0568	21.8144	12.9699		27.8	17.1968			3.15897	12.9404	5.69912	12.9899	-1.25531	11.4962
		23.9713	15.9127	20.4997	12.9701	20.0451	13.0775	22.9733	12.99		27.9	17.2681			3.40521	12.9603	5.40591	13.0101	-0.743395	11.5063
		23.6758	15.9524	21.7793	12.99	20.4285	13.0981	22.6499	13.01		28	17.3398			3.7902	12.9801	5.74914	13.0303	0.30646	11.5164
		23.7096	15.9921	20.379	13.01	22.687	13.1188	21.6521	13.0301		28.1	17.412			3.58151	13	5.87871	13.0505	-0.172855	11.5265
		24.5282	16.0317	20.7318	13.0299	23.2904	13.1394	22.1517	13.0502		28.2	17.4847			2.49039	13.0199	5.57229	13.0707	0.0912003	11.5366
		24.8404	16.0714	21.0569	13.0498	23.2962	13.1601	22.2288	13.0702		28.3	17.5578			2.04619	13.0397	5.44351	13.0909	-0.26707	11.5468
		24.8232	16.1111	20.7151	13.0698	23.7453	13.1807	22.5776	13.0903		28.4	17.6314			1.77548	13.0596	5.35926	13.1111	-0.72868	11.5569
		25.9923	16.1508	21.5494	13.0897	23.6658	13.2014	22.272	13.1104		28.5	17.7055			1.92414	13.0795	5.70425	13.1313	-0.5427	11.567
		26.4824	16.1905	21.8713	13.1096	24.1514	13.222	23.2823	13.1304		28.6	17.78			1.98637	13.0993	5.88869	13.1515	-0.485605	11.5771
		26.2079	16.2302	22.2353	13.1296	23.2877	13.2427	23.7262	13.1505		28.7	17.855			2.20578	13.1192	5.7221	13.1717	-1.15973	11.5872
		26.1403	16.2698	23.5999	13.1495	22.7342	13.2633	24.1126	13.1706		28.8	17.9305			2.00873	13.1391	5.76443	13.1919	-0.796645	11.5973
		26.8431	16.3095	24.3887	13.1694	23.0258	13.284	23.8689	13.1906		28.9	18.0064			2.78257	13.1589	5.47434	13.2121	-0.157145	11.6074
		26.9949	16.3492	23.2275	13.1894	23.6653	13.3047	24.3779	13.2107		29	18.0829			3.72253	13.1788	5.85805	13.2323	0.163295	11.6175
		27.2461	16.3889	23.6651	13.2093	23.1353	13.3253	25.5388	13.2308		29.1	18.1598			3.56332	13.1987	5.83518	13.2525	0.66983	11.6276
		27.6587	16.4286	24.0789	13.2292	23.0337	13.346	24.6156	13.2508		29.2	18.2373			3.50172	13.2185	5.5462	13.2727	0.20629	11.6377
		27.771	16.4683	23.7629	13.2492	22.6381	13.3666	24.8395	13.2709		29.3	18.3152			3.52383	13.2384	5.56594	13.2929	0.41074	11.6479
		27.7716	16.5079	23.9966	13.2691	22.6146	13.3873	24.4315	13.291		29.4	18.3937			4.30341	13.2583	4.90422	13.3131	0.626015	11.658
		27.1056	16.5476	24.4208	13.289	23.2713	13.4079	23.9792	13.311		29.5	18.4727			4.05491	13.2781	4.56098	13.3333	0.606685	11.6681
		26.145	16.5873	22.9437	13.309	23.5752	13.4286	23.4424	13.3311		29.6	18.5522			3.86059	13.298	4.24729	13.3535	1.06971	11.6782
		26.1938	16.627	23.0392	13.3289	23.0848	13.4492	22.7427	13.3512		29.7	18.6322			3.47483	13.3179	4.66313	13.3737	0.82224	11.6883
		24.9994	16.6667	23.6045	13.3488	24.0523	13.4699	24.058	13.3712		29.8	18.7127			2.91074	13.3377	4.68202	13.3939	0.72923	11.6984
		25.477	16.7064	22.8856	13.3688	24.1198	13.4905	24.6111	13.3913		29.9	18.7938			2.82778	13.3576	4.66885	13.4141	0.10642	11.7085
		24.8752	16.746	23.5607	13.3887	24.4694	13.5112	24.5598	13.4114		30	18.8754			2.73126	13.3775	4.94283	13.4343	-0.167075	11.7186
		25.2607	16.7857	23.0377	13.4086	25.144	13.5318	24.5128	13.4314		30.1	18.9576			1.46444	13.3974	4.76221	13.4545	-0.39465	11.7287
		24.7182	16.8254	22.0763	13.4286	24.9328	13.5525	24.7307	13.4515		30.2	19.0403			0.789622	13.4172	5.08466	13.4747	0.0839103	11.7388
		25.2885	16.8651	23.4357	13.4485	25.5797	13.5732	25.5569	13.4716		30.3	19.1235			0.876457	13.4371	4.75408	13.4949	-0.154145	11.7489
		25.8569	16.9048	23.2336	13.4684	25.6196	13.5938	25.1104	13.4916		30.4	19.2074			1.04751	13.457	4.77543	13.5152	-0.30737	11.7591
		25.6504	16.9444	21.8624	13.4884	25.7813	13.6145	24.7843	13.5117		30.5	19.2917			1.33705	13.4768	4.74703	13.5354	-0.26149	11.7692
		25.7022	16.9841	23.0281	13.5083	26.1377	13.6351	24.6861	13.5318		30.6	19.3767			1.64422	13.4967	4.69197	13.5556	-0.46605	11.7793
		25.7112	17.0238	23.0765	13.5282	25.7184	13.6558	25.0211	13.5518		30.7	19.4622			1.85233	13.5166	4.34058	13.5758	0.184095	11.7894
		25.2865	17.0635	21.9182	13.5482	25.6121	13.6764	24.4931	13.5719		30.8	19.5483			1.65531	13.5364	3.82742	13.596	-0.240065	11.7995
		25.7573	17.1032	23.0385	13.5681	25.3439	13.6971	24.3936	13.592		30.9	19.635			1.39924	13.5563	3.34736	13.6162	0.0145103	11.8096
		25.8859	17.1429	21.8236	13.588	25.8421	13.7177	24.9761	13.612		31	19.7223			1.38016	13.5762	3.44551	13.6364	-0.182655	11.8197
		25.9823	17.1825	22.4315	13.608	24.6722	13.7384	25.4279	13.6321		31.1	19.8102			2.24144	13.596	3.77865	13.6566	-0.632735	11.8298
		26.2916	17.2222	21.0472	13.6279	24.5809	13.759	26.1536	13.6522		31.2	19.8987			2.69344	13.6159	3.24783	13.6768	0.243205	11.8399
		26.2312	17.2619	21.195	13.6478	24.911	13.7797	26.0841	13.6722		31.3	19.9878			2.26812	13.6358	3.09474	13.697	-0.32169	11.85
		26.8409	17.3016	21.6097	13.6678	24.9014	13.8003	26.0672	13.6923		31.4	20.0776			2.45163	13.6556	2.9997	13.7172	-0.208495	11.8602
		26.3	17.3413	21.9623	13.6877	25.4584	13.821	26.4724	13.7124						2.23013	13.6755	3.1932	13.7374	-0.7006	11.8703
		26.603	17.3809	21.2489	13.7076	26.0468	13.8416	25.7896	13.7324						1.32045	13.6954	3.818	13.7576	-0.687135	11.8804
		26.6366	17.4206	20.598	13.7276	24.8685	13.8623	25.5494	13.7525						1.40225	13.7152	3.17271	13.7778	-0.92588	11.8905
		26.2142	17.4603	21.23	13.7475	24.4481	13.883	25.4032	13.7726						1.7843	13.7351	3.4178	13.798	-0.849545	11.9006
		26.3922	17.5	20.7427	13.7674	24.1783	13.9036	25.1871	13.7926						2.36832	13.755	3.70601	13.8182	-0.44073	11.9107
		26.2644	17.5397	21.4448	13.7874	24.4406	13.9243	24.7728	13.8127						2.34457	13.7748	3.3271	13.8384	-0.97125	11.9208
		26.5287	17.5794	21.7385	13.8073	25.6026	13.9449	25.1249	13.8328						2.71217	13.7947	3.25928	13.8586	-1.07684	11.9309
		27.0632	17.6191	21.4719	13.8272	25.1581	13.9656	24.6199	13.8528						2.88244	13.8146	3.66881	13.8788	-0.775225	11.941
		26.717	17.6587	21.841	13.8472	24.7161	13.9862	25.4126	13.8729						3.62235	13.8344	3.23971	13.899	-0.55666	11.9511
		26.0012	17.6984	21.8105	13.8671	25.5989	14.0069	25.3479	13.893						3.04954	13.8543	2.90035	13.9192	-1.14475	11.9612
		26.2347	17.7381	22.2315	13.887	24.9946	14.0275	25.9078	13.913						3.40011	13.8742	2.96269	13.9394	-1.42711	11.9714
		26.5831	17.7778	22.3607	13.907	24.3835	14.0482	26.0406	13.9331						3.06707	13.894	2.68451	13.9596	-0.260815	11.9815
		27.2295	17.8175	22.8813	13.9269	23.9967	14.0688	25.6243	13.9532						4.47622	13.9139	3.04411	13.9798	0.0715203	11.9916
		27.0132	17.8571	23.0281	13.9468	23.5929	14.0895	25.4846	13.9732						4.80685	13.9338	2.72496	14	0.0684053	12.0017
		26.5995	17.8968	23.4618	13.9668	24.6403	14.1102	26.1113	13.9933						5.58697	13.9536	3.21848	14.0202	-0.0195597	12.0118
		27.5127	17.9365	21.0855	13.9867	23.6279	14.1308	26.1528	14.0134						5.69673	13.9735	3.11186	14.0404	-0.23179	12.0219
		28.315	17.9762	22.0874	14.0067	23.7428	14.1515	26.1316	14.0334						4.99294	13.9934	2.79417	14.0606	0.0246503	12.032
		27.7068	18.0159	21.5969	14.0266	24.2929	14.1721	25.7084	14.0535						4.95653	14.0132	3.31707	14.0808	0.439975	12.0421
		28.2696	18.0556	20.9443	14.0465	24.2606	14.1928	25.7968	14.0736						5.10943	14.0331	3.93441	14.101	0.606425	12.0522
		28.0796	18.0952	23.2653	14.0664	23.7596	14.2134	25.5722	14.0936						4.54385	14.053	4.19396	14.1212	0.81766	12.0623
		27.6519	18.1349	24.7837	14.0864	24.2237	14.2341	25.9688	14.1137						4.30477	14.0728	4.42961	14.1414	0.86312	12.0725
		27.0135	18.1746	24.0024	14.1063	24.2737	14.2547	26.2884	14.1338						4.47324	14.0927	4.2478	14.1616	1.18555	12.0826
		26.537	18.2143	23.2277	14.1263	24.3654	14.2754	26.4382	14.1538						4.37259	14.1126	4.26255	14.1818	0.96164	12.0927
		26.7963	18.254	23.0444	14.1462	23.916	14.296	26.4303	14.1739						3.85875	14.1325	4.48263	14.202	0.874395	12.1028
		27.3858	18.2936	24.6784	14.1661	23.8447	14.3167	27.2737	14.194						4.17697	14.1523	4.61263	14.2222	0.82343	12.1129
		26.6888	18.3333	23.5901	14.186	24.2257	14.3374	26.9197	14.214						4.63965	14.1722	4.8994	14.2424	0.715	12.123
		26.5308	18.373	24.5712	14.206	24.6671	14.358	26.3443	14.2341						5.6316	14.1921	4.58038	14.2626	0.235255	12.1331
		27.1997	18.4127	23.0721	14.2259	23.5881	14.3787	26.0469	14.2542						6.98925	14.2119	4.97503	14.2828	0.0661403	12.1432
		27.5117	18.4524	23.7567	14.2459	23.5668	14.3993	26.3316	14.2742						6.87869	14.2318	4.69296	14.303	-0.0310897	12.1533
		27.021	18.4921	23.6244	14.2658	24.6243	14.42	26.1002	14.2943						6.10198	14.2517	4.88076	14.3232	0.62921	12.1634
		27.1056	18.5317	22.903	14.2857	24.9065	14.4406	26.9005	14.3144						4.94652	14.2715	4.64822	14.3434	0.431635	12.1735
		27.1072	18.5714	24.1514	14.3056	24.2279	14.4613	26.8641	14.3344						5.13814	14.2914	5.21237	14.3636	0.57837	12.1837
		26.8338	18.6111	23.3342	14.3256	24.8286	14.4819	26.7612	14.3545						4.25349	14.3113	5.39813	14.3838	0.984625	12.1938
		26.619	18.6508	24.1027	14.3455	25.3117	14.5026	26.3374	14.3746						3.89601	14.3311	5.26445	14.404	0.95277	12.2039
		26.8379	18.6905	23.6754	14.3654	25.052	14.5232	26.7554	14.3946						3.32923	14.351	4.6722	14.4242	1.38658	12.214
		26.8767	18.7302	23.326	14.3854	23.7135	14.5439	26.7216	14.4147						2.79169	14.3709	4.60989	14.4444	1.54754	12.2241
		26.8002	18.7698	24.0062	14.4053	23.4044	14.5645	26.9536	14.4348						3.93811	14.3907	4.34215	14.4646	1.39557	12.2342
		27.4904	18.8095	24.1685	14.4253	24.296	14.5852	27.2684	14.4548						4.26791	14.4106	4.58769	14.4848	1.34671	12.2443
		27.3971	18.8492	24.7528	14.4452	24.7958	14.6059	27.614	14.4749						3.35181	14.4305	4.65554	14.5051	1.31891	12.2544
		27.314	18.8889	25.1343	14.4651	25.0994	14.6265	27.4322	14.495						3.62206	14.4503	4.81806	14.5253	1.26146	12.2645
		27.7953	18.9286	24.4526	14.485	25.1829	14.6472	27.9077	14.5151						3.76977	14.4702	5.02565	14.5455	2.59655	12.2746
		28.3817	18.9683	23.0707	14.505	25.189	14.6678	28.2491	14.5351						3.83165	14.4901	5.27937	14.5657	2.65116	12.2848
		28.2039	19.0079	24.8055	14.5249	25.4192	14.6885	28.0911	14.5552						3.88794	14.5099	5.67711	14.5859	2.33796	12.2949
		27.8184	19.0476	24.7289	14.5449	25.5969	14.7091	27.114	14.5753						3.80504	14.5298	5.05775	14.6061	2.45616	12.305
		27.6502	19.0873	24.584	14.5648	25.48	14.7298	28.1549	14.5953						3.56248	14.5497	5.17619	14.6263	2.25433	12.3151
		27.677	19.127	24.7082	14.5847	24.951	14.7504	27.5673	14.6154						3.37598	14.5695	5.00779	14.6465	1.94318	12.3252
		27.5871	19.1667	25.2791	14.6046	25.0343	14.7711	27.2248	14.6355						3.65216	14.5894	5.28275	14.6667	2.54328	12.3353
		27.0802	19.2064	24.1926	14.6246	24.6251	14.7917	26.641	14.6555						3.71227	14.6093	5.8477	14.6869	3.02544	12.3454
		27.1067	19.246	24.5597	14.6445	25.8224	14.8124	27.0293	14.6756						4.07775	14.6291	5.9147	14.7071	3.20087	12.3555
		27.3179	19.2857	24.1094	14.6645	25.4136	14.8331	27.8572	14.6957						3.73293	14.649	5.40862	14.7273	3.60076	12.3656
		27.7503	19.3254	24.3968	14.6844	25.7736	14.8537	27.3946	14.7157						3.87506	14.6689	5.62999	14.7475	3.51344	12.3757
		28.1713	19.3651	24.4733	14.7043	25.657	14.8744	28.1036	14.7358						3.57575	14.6887	5.87109	14.7677	3.48908	12.3858
		29.2119	19.4048	24.3777	14.7242	26.122	14.895	28.2352	14.7559						3.40555	14.7086	5.95552	14.7879	3.44053	12.396
		30.0368	19.4444	22.7418	14.7442	26.0101	14.9157	28.2148	14.7759						3.06212	14.7285	6.06639	14.8081	2.68956	12.4061
		30.3396	19.4841	23.6032	14.7641	25.3739	14.9363	28.2797	14.796						3.5451	14.7483	5.93015	14.8283	2.87153	12.4162
		30.4447	19.5238	22.6253	14.7841	26.4413	14.957	28.0365	14.8161						3.40131	14.7682	5.72161	14.8485	3.09765	12.4263
		30.1212	19.5635	21.9158	14.804	24.7141	14.9776	27.9576	14.8361						3.58483	14.7881	4.95281	14.8687	3.0573	12.4364
		30.396	19.6032	21.7338	14.8239	24.612	14.9983	28.2711	14.8562						3.43881	14.8079	4.91537	14.8889	2.99788	12.4465
		30.6272	19.6429	23.2105	14.8438	23.9613	15.0189	28.7262	14.8763						3.47492	14.8278	5.32283	14.9091	3.27189	12.4566
		30.8075	19.6825	22.3067	14.8638	24.635	15.0396	28.3395	14.8963						4.20943	14.8477	5.16746	14.9293	2.84173	12.4667
		30.2327	19.7222	21.9635	14.8837	22.8036	15.0602	27.377	14.9164						4.49498	14.8675	5.56594	14.9495	3.31169	12.4768
		30.3146	19.7619	23.4897	14.9037	23.2466	15.0809	27.0958	14.9365						4.79484	14.8874	5.95999	14.9697	3.16695	12.4869
		30.4617	19.8016	23.4874	14.9236	23.8983	15.1015	27.8121	14.9565						4.92355	14.9073	5.48873	14.9899	3.22284	12.4971
		30.5125	19.8413	22.188	14.9435	24.5618	15.1222	27.9721	14.9766						5.1233	14.9272	5.15129	15.0101	3.26108	12.5072
		30.9785	19.8809	23.4418	14.9635	24.3213	15.1429	28.0521	14.9967						4.80005	14.947	4.99616	15.0303	4.17514	12.5173
		30.9916	19.9206	24.7002	14.9834	23.6988	15.1635	28.1944	15.0167						5.01344	14.9669	4.745	15.0505	3.63367	12.5274
		30.7718	19.9603	24.7354	15.0033	22.9864	15.1842	28.5845	15.0368						4.83303	14.9868	4.92348	15.0707	3.40929	12.5375
				25.4986	15.0233	24.0385	15.2048	28.8075	15.0569						4.71547	15.0066	5.37796	15.0909	3.43148	12.5476
				24.9563	15.0432	24.2943	15.2255	28.6137	15.0769						4.25565	15.0265	5.43334	15.1111	3.08871	12.5577
				26.009	15.0631	24.7762	15.2461	28.7062	15.097						4.71092	15.0464	5.38701	15.1313	3.11798	12.5678
				25.6142	15.0831	24.6251	15.2668	28.4259	15.1171						5.05528	15.0662	5.99943	15.1515	2.99347	12.5779
				25.4944	15.103	23.2882	15.2874	29.1539	15.1371						4.68706	15.0861	6.21657	15.1717	2.27738	12.588
				25.888	15.1229	23.7491	15.3081	28.708	15.1572						4.42317	15.106	5.91229	15.1919	2.38034	12.5981
				26.6447	15.1429	23.6712	15.3287	28.5735	15.1773						4.72837	15.1258	5.9901	15.2121	2.48964	12.6083
				26.723	15.1628	23.5828	15.3494	28.5718	15.1973						4.56629	15.1457	6.60271	15.2323	1.94313	12.6184
				26.4609	15.1827	23.8475	15.3701	28.0126	15.2174						4.56535	15.1656	6.22817	15.2525	1.71405	12.6285
				25.6643	15.2027	23.6662	15.3907	28.4761	15.2375						4.87453	15.1854	5.81346	15.2727	0.87455	12.6386
				25.5232	15.2226	22.6887	15.4114	28.3909	15.2575						3.88049	15.2053	6.23901	15.2929	1.38599	12.6487
				25.9566	15.2425	23.7103	15.432	29.2052	15.2776						3.16805	15.2252	6.51249	15.3131	2.28041	12.6588
				26.3513	15.2625	23.4205	15.4527	29.3754	15.2977						2.67597	15.245	6.67156	15.3333	2.51314	12.6689
				24.3228	15.2824	23.5283	15.4733	28.8373	15.3177						2.30041	15.2649	7.17819	15.3535	2.4194	12.679
				26.6037	15.3023	24.7628	15.494	29.1836	15.3378						2.17978	15.2848	7.81989	15.3737	2.26291	12.6891
				27.3142	15.3223	25.2728	15.5146	28.7439	15.3579						1.61508	15.3046	7.29286	15.3939	2.05438	12.6992
				27.3198	15.3422	25.7049	15.5353	29.1701	15.3779						1.41698	15.3245	7.41584	15.4141	1.26004	12.7094
				26.7348	15.3621	24.7709	15.5559	29.2274	15.398						1.14815	15.3444	7.25657	15.4343	1.44178	12.7195
				27.0155	15.3821	24.4502	15.5766	28.6944	15.4181						1.52213	15.3642	8.06406	15.4545	2.45757	12.7296
				26.8164	15.402	25.0568	15.5973	28.9768	15.4381						2.4088	15.3841	7.67588	15.4747	1.75875	12.7397
				26.8916	15.4219	25.6519	15.6179	29.2921	15.4582						2.63367	15.404	7.39166	15.4949	1.70042	12.7498
				27.1711	15.4419	25.2386	15.6386	29.2816	15.4783						2.61374	15.4238	7.292	15.5152	2.47202	12.7599
				27.2224	15.4618	24.6487	15.6592	29.9873	15.4983						2.84232	15.4437	7.06332	15.5354	2.27044	12.77
				27.0986	15.4817	23.2681	15.6799	29.6794	15.5184						2.77902	15.4636	6.64712	15.5556	2.25524	12.7801
				27.2678	15.5017	23.7073	15.7005	29.3602	15.5385						2.80467	15.4834	6.67081	15.5758	1.61624	12.7902
				26.6688	15.5216	26.5451	15.7212	29.8305	15.5585						3.19976	15.5033	6.86298	15.596	1.73617	12.8003
				27.2779	15.5415	26.718	15.7418	29.5582	15.5786						3.07933	15.5232	7.45155	15.6162	1.4711	12.8104
				26.9363	15.5615	26.391	15.7625	30.1262	15.5987						3.66614	15.543	7.46199	15.6364	0.73642	12.8206
				28.2525	15.5814	25.7656	15.7831	30.7384	15.6187						3.47996	15.5629	7.05359	15.6566	0.94764	12.8307
				28.1247	15.6013	25.4047	15.8038	30.6535	15.6388						4.39555	15.5828	7.44947	15.6768	0.847405	12.8408
				28.5088	15.6213	25.5697	15.8244	30.6403	15.6589						4.92818	15.6026	7.07667	15.697	0.94084	12.8509
				28.1412	15.6412	25.2816	15.8451	30.2606	15.6789						4.83801	15.6225	7.02818	15.7172	0.914225	12.861
				27.1698	15.6611	25.4427	15.8658	30.6265	15.699						4.58087	15.6424	7.3324	15.7374	1.15182	12.8711
				28.106	15.6811	25.169	15.8864	30.8072	15.7191						4.68556	15.6623	7.11464	15.7576	1.56899	12.8812
				28.0406	15.701	25.3725	15.9071	30.7213	15.7391						3.62988	15.6821	7.09395	15.7778	1.49303	12.8913
				27.0584	15.7209	25.0497	15.9277	30.8736	15.7592						4.03795	15.702	6.84795	15.798	1.7123	12.9014
				27.6893	15.7409	24.5581	15.9484	30.8307	15.7793						4.12912	15.7219	6.6437	15.8182	2.08699	12.9115
				27.7842	15.7608	25.3116	15.969	30.7012	15.7993						3.92565	15.7417	7.23632	15.8384	3.21412	12.9217
				28.2039	15.7807	25.0282	15.9897	31.2028	15.8194						3.87839	15.7616	6.46197	15.8586	3.43326	12.9318
				28.3591	15.8007	23.9289	16.0103	30.3174	15.8395						3.92621	15.7815	5.59566	15.8788	3.21461	12.9419
				27.3185	15.8206	24.2049	16.031	30.2743	15.8595						3.79291	15.8013	5.25979	15.899	3.45353	12.952
				26.8399	15.8405	25.701	16.0516	30.4977	15.8796						3.15575	15.8212	5.30895	15.9192	3.6185	12.9621
				27.7386	15.8605	25.771	16.0723	30.6287	15.8997						3.6897	15.8411	5.55408	15.9394	3.80606	12.9722
				28.4804	15.8804	26.0242	16.0929	30.7908	15.9197						3.96814	15.8609	4.75781	15.9596	3.98252	12.9823
				28.4522	15.9003	25.4982	16.1136	30.4073	15.9398						3.44923	15.8808	4.96919	15.9798	4.1257	12.9924
				27.7316	15.9203	25.9863	16.1343	30.4058	15.9599						2.7293	15.9007	5.37215	16	4.15772	13.0025
				27.9867	15.9402	26.3724	16.1549	29.6574	15.9799						2.56611	15.9205	5.34258	16.0202	4.93094	13.0126
				28.1874	15.9601	26.416	16.1756	29.6246	16						3.30049	15.9404	5.56567	16.0404	4.23522	13.0227
				27.6143	15.9801	27.42	16.1962	29.1753	16.0201						3.98652	15.9603	5.93842	16.0606	3.76445	13.0329
				26.0813	16	27.1439	16.2169	29.0529	16.0401						3.32625	15.9801	5.70532	16.0808	4.1294	13.043
				26.2178	16.0199	27.0846	16.2375	28.5441	16.0602						3.4352	16	6.40741	16.101	4.4306	13.0531
				26.3408	16.0399	27.2521	16.2582	28.0647	16.0803						2.99533	16.0199	6.35729	16.1212	4.75193	13.0632
				26.7176	16.0598	26.0383	16.2788	27.9259	16.1003						3.38719	16.0397	6.52109	16.1414	4.50556	13.0733
				25.9934	16.0797	26.7707	16.2995	27.4856	16.1204						3.39353	16.0596	7.39214	16.1616	5.06041	13.0834
				26.5829	16.0997	27.3854	16.3201	28.1565	16.1405						3.10129	16.0795	7.09152	16.1818	4.9601	13.0935
				25.8703	16.1196	27.2746	16.3408	28.2884	16.1605						2.68515	16.0993	6.57362	16.202	4.31469	13.1036
				25.8274	16.1395	27.7901	16.3615	28.0893	16.1806						2.61828	16.1192	6.6256	16.2222	4.36913	13.1137
				25.958	16.1595	27.6535	16.3821	28.7199	16.2007						2.50838	16.1391	6.29141	16.2424	4.21063	13.1238
				26.6224	16.1794	27.4277	16.4028	28.6266	16.2207						2.99482	16.1589	6.6506	16.2626	4.20032	13.134
				25.146	16.1993	27.626	16.4234	29.0546	16.2408						3.3977	16.1788	7.23096	16.2828	3.9155	13.1441
				26.6156	16.2193	29.1501	16.4441	28.6085	16.2609						3.31304	16.1987	6.61705	16.303	4.27428	13.1542
				26.5601	16.2392	29.4568	16.4647	28.8168	16.2809						3.47421	16.2185	6.85841	16.3232	3.76676	13.1643
				26.1046	16.2591	28.7269	16.4854	29.8616	16.301						3.80416	16.2384	6.95257	16.3434	4.3734	13.1744
				26.0184	16.2791	28.755	16.506	30.2746	16.3211						3.39152	16.2583	6.81734	16.3636	4.76545	13.1845
				25.3173	16.299	28.5074	16.5267	30.2901	16.3411						3.41494	16.2781	5.97221	16.3838	4.29612	13.1946
				27.3012	16.3189	28.5465	16.5473	29.547	16.3612						3.51493	16.298	6.72795	16.404	4.38088	13.2047
				27.4369	16.3389	28.9239	16.568	29.0014	16.3813						3.94651	16.3179	7.2182	16.4242	4.67177	13.2148
				26.9253	16.3588	29.0323	16.5886	29.3219	16.4013						4.73828	16.3377	7.21982	16.4444	4.67007	13.2249
				26.8542	16.3787	29.256	16.6093	29.3142	16.4214						5.12222	16.3576	6.8199	16.4646	4.96043	13.235
				27.1706	16.3987	28.48	16.63	28.9165	16.4415						5.64508	16.3775	7.65645	16.4848	4.85973	13.2452
				26.6432	16.4186	29.2274	16.6506	29.5375	16.4615						5.8323	16.3974	8.29573	16.5051	4.41837	13.2553
				26.7272	16.4385	29.2431	16.6713	29.3033	16.4816						6.66986	16.4172	8.02323	16.5253	4.8554	13.2654
				27.5556	16.4585	29.1489	16.6919	30.2123	16.5017						6.64675	16.4371	8.25871	16.5455	4.80903	13.2755
				27.2814	16.4784	29.3912	16.7126	30.1305	16.5217						6.33564	16.457	7.91158	16.5657	4.80757	13.2856
				27.4243	16.4983	29.2221	16.7332	30.7564	16.5418						6.76521	16.4768	7.92554	16.5859	5.27994	13.2957
				26.9558	16.5183	29.705	16.7539	30.8362	16.5619						6.48645	16.4967	8.25954	16.6061	4.87108	13.3058
				26.4715	16.5382	29.678	16.7745	31.2288	16.5819						6.24457	16.5166	8.46622	16.6263	4.63521	13.3159
				26.4932	16.5581	30.4026	16.7952	32.4195	16.602						6.37565	16.5364	8.28423	16.6465	5.04092	13.326
				25.858	16.5781	29.7619	16.8158	32.1124	16.6221						5.98035	16.5563	8.20514	16.6667	5.5187	13.3361
				26.6754	16.598	30.1016	16.8365	31.981	16.6421						6.19373	16.5762	7.85775	16.6869	5.15091	13.3463
				26.7427	16.6179	29.5668	16.8571	32.0552	16.6622						6.50926	16.596	8.23039	16.7071	5.77118	13.3564
				26.8989	16.6379	29.0425	16.8778	31.8296	16.6823						6.50549	16.6159	7.56467	16.7273	6.07365	13.3665
				27.3988	16.6578	30.1975	16.8985	30.859	16.7023						6.82301	16.6358	7.54431	16.7475	5.16034	13.3766
				27.2804	16.6777	31.4814	16.9191	29.8987	16.7224						6.28245	16.6556	7.37321	16.7677	5.1462	13.3867
				27.2986	16.6977	32.0542	16.9398	30.0877	16.7425						4.95654	16.6755	7.30874	16.7879	5.58577	13.3968
				26.3157	16.7176	31.8899	16.9604	30.0843	16.7625						4.82424	16.6954	8.14093	16.8081	5.28224	13.4069
				27.3432	16.7375	30.1994	16.9811	29.4001	16.7826						4.60046	16.7152	8.32762	16.8283	5.02941	13.417
				26.5195	16.7575	30.661	17.0017	29.2788	16.8027						4.61374	16.7351	7.47817	16.8485	4.59908	13.4271
				27.4254	16.7774	30.5358	17.0224	29.4571	16.8227						4.67812	16.755	7.54521	16.8687	5.18041	13.4372
				27.9546	16.7973	30.9438	17.043	30.0478	16.8428						3.77888	16.7748	7.2508	16.8889	4.89514	13.4473
				28.987	16.8173	30.3596	17.0637	30.209	16.8629						3.81723	16.7947	7.79868	16.9091	5.32433	13.4575
				29.0202	16.8372	30.0185	17.0843	30.7235	16.8829						3.24117	16.8146	6.73984	16.9293	4.91101	13.4676
				28.6221	16.8571	29.5327	17.105	30.2382	16.903						3.4265	16.8344	8.02444	16.9495	5.21844	13.4777
				28.6917	16.8771	28.7298	17.1257	29.6344	16.9231						2.97316	16.8543	7.42635	16.9697	5.42512	13.4878
				27.5761	16.897	29.1939	17.1463	29.3981	16.9431						2.84158	16.8742	7.08059	16.9899	5.40179	13.4979
				28.488	16.9169	29.1494	17.1669	29.3327	16.9632						2.82104	16.894	7.39245	17.0101	5.18565	13.508
				28.285	16.9369	28.5668	17.1876	28.7798	16.9833						3.10903	16.9139	7.41722	17.0303	4.6807	13.5181
				27.9112	16.9568	28.3037	17.2083	28.2573	17.0033						3.08088	16.9338	7.2394	17.0505	4.3544	13.5282
				28.225	16.9767	28.6501	17.2289	29.2359	17.0234						2.75498	16.9536	7.72121	17.0707	4.55718	13.5383
				27.6072	16.9967	28.5744	17.2496	29.5762	17.0435						2.96281	16.9735	7.88044	17.0909	4.12223	13.5484
				27.0455	17.0166	28.4666	17.2702	29.7358	17.0635						2.94011	16.9934	7.5776	17.1111	4.52053	13.5586
				27.172	17.0365	27.9012	17.2909	29.5159	17.0836						2.54378	17.0132	7.51548	17.1313	4.45208	13.5687
				27.627	17.0565	27.4097	17.3115	28.6135	17.1037						2.733	17.0331	6.46014	17.1515	3.60555	13.5788
				27.5537	17.0764	28.6234	17.3322	28.5706	17.1237						2.9201	17.053	7.7128	17.1717	3.81693	13.5889
				27.904	17.0964	29.0871	17.3528	29.0417	17.1438						3.06823	17.0728	7.85365	17.1919	4.38417	13.599
				27.4579	17.1163	28.0438	17.3735	28.7607	17.1639						3.26003	17.0927	8.3832	17.2121	4.4248	13.6091
				27.7132	17.1362	28.0615	17.3941	28.7244	17.1839						2.87976	17.1126	7.94293	17.2323	4.32479	13.6192
				27.6414	17.1562	27.3183	17.4148	29.1203	17.204						2.87719	17.1324	6.84791	17.2525	3.28126	13.6293
				27.6203	17.1761	27.5444	17.4355	28.6744	17.2241						2.93539	17.1523	7.23297	17.2727	3.93991	13.6394
				27.7751	17.196	27.4001	17.4561	28.2996	17.2441						3.22574	17.1722	7.72368	17.2929	3.61524	13.6495
				27.8986	17.2159	27.4891	17.4768	28.6818	17.2642						2.65168	17.1921	8.59689	17.3131	4.51934	13.6596
				27.7431	17.2359	26.6526	17.4974	29.226	17.2843						2.908	17.2119	8.15109	17.3333	4.3285	13.6698
				27.6434	17.2558	26.1159	17.5181	28.6566	17.3043						3.11166	17.2318	8.14889	17.3535	4.25589	13.6799
				27.3269	17.2757	25.9884	17.5387	27.8507	17.3244						3.36215	17.2517	7.97358	17.3737	4.7365	13.69
				26.776	17.2957	26.2756	17.5594	28.5099	17.3445						3.60863	17.2715	7.88972	17.3939	5.07574	13.7001
				27.265	17.3156	25.6196	17.58	28.667	17.3645						3.62955	17.2914	7.73194	17.4141	5.01166	13.7102
				27.2766	17.3356	26.0708	17.6007	28.5727	17.3846						3.81236	17.3113	8.09309	17.4343	5.5921	13.7203
				27.3376	17.3555	26.7116	17.6213	28.0128	17.4047						4.05376	17.3311	7.83112	17.4545	5.842	13.7304
				27.5212	17.3754	26.7298	17.642	28.5288	17.4247						4.02716	17.351	7.29967	17.4747	5.98664	13.7405
				26.55	17.3954	26.7063	17.6626	28.5158	17.4448						3.43082	17.3709	6.33349	17.4949	5.83365	13.7506
				27.3821	17.4153	26.2933	17.6833	27.68	17.4649						4.84061	17.3907	6.29391	17.5152	5.53561	13.7607
				28.0475	17.4352	27.0015	17.704	27.5129	17.485						4.63342	17.4106	6.67669	17.5354	5.69687	13.7709
				28.3829	17.4551	28.1588	17.7246	27.6369	17.505						4.05039	17.4305	6.79849	17.5556	5.69061	13.781
				28.1754	17.4751	28.679	17.7453	28.3197	17.5251						3.85764	17.4503	8.21014	17.5758	5.24899	13.7911
				28.092	17.495	28.4637	17.7659	28.972	17.5452						4.22849	17.4702	7.75909	17.596	4.4058	13.8012
				27.7917	17.5149	28.6753	17.7866	28.421	17.5652						4.17565	17.4901	8.20795	17.6162	4.18615	13.8113
				27.5507	17.5349	28.862	17.8072	28.1827	17.5853						4.44025	17.5099	8.01321	17.6364	3.84183	13.8214
				27.4662	17.5548	29.5317	17.8279	28.2009	17.6054						4.58687	17.5298	7.76872	17.6566	3.7636	13.8315
				26.5009	17.5748	29.399	17.8485	28.2807	17.6254						5.18224	17.5497	8.54795	17.6768	2.66347	13.8416
				27.2882	17.5947	28.5336	17.8692	28.4405	17.6455						5.62893	17.5695	9.01628	17.697	3.91647	13.8517
				27.6339	17.6146	28.3239	17.8898	27.9906	17.6656						6.11261	17.5894	8.95962	17.7172	3.7873	13.8618
				27.7131	17.6346	28.455	17.9105	27.8837	17.6856						6.10479	17.6093	9.07407	17.7374	4.01917	13.8719
				27.4737	17.6545	28.0254	17.9311	27.6295	17.7057						5.95809	17.6291	8.49458	17.7576	3.15082	13.8821
				27.83	17.6744	28.6102	17.9518	27.2278	17.7258						6.33289	17.649	8.11844	17.7778	3.33502	13.8922
				27.3587	17.6944	28.3136	17.9725	26.7699	17.7458						6.05503	17.6689	7.1982	17.798	2.96863	13.9023
				27.5504	17.7143	27.7277	17.9931	27.4848	17.7659						5.89855	17.6887	6.48394	17.8182	3.74488	13.9124
				27.739	17.7342	28.3733	18.0138	27.9367	17.786						6.90141	17.7086	6.93886	17.8384	3.62096	13.9225
				27.8672	17.7541	28.2607	18.0344	28.4751	17.806						7.38256	17.7285	7.5875	17.8586	2.47947	13.9326
				27.7632	17.7741	28.2771	18.0551	28.5588	17.8261						7.26802	17.7483	8.23245	17.8788	1.79393	13.9427
				27.3955	17.794	28.8735	18.0757	28.969	17.8462						7.03835	17.7682	8.1249	17.899	2.67369	13.9528
				27.0718	17.8139	29.0786	18.0964	28.5594	17.8662						5.90233	17.7881	7.01991	17.9192	2.84228	13.9629
				26.692	17.8339	28.5137	18.117	28.9129	17.8863						6.40166	17.8079	6.69105	17.9394	2.36802	13.973
				26.9232	17.8538	28.7796	18.1377	29.0292	17.9064						6.58358	17.8278	6.71776	17.9596	2.61563	13.9832
				27.8923	17.8738	29.594	18.1583	28.917	17.9264						6.26083	17.8477	7.00868	17.9798	3.15675	13.9933
				28.3249	17.8937	30.015	18.179	28.9836	17.9465						5.89145	17.8676	6.91805	18	2.41415	14.0034
				27.9255	17.9136	29.6921	18.1997	29.0938	17.9666						5.58056	17.8874	7.64589	18.0202	2.15343	14.0135
				27.0143	17.9336	30.6489	18.2203	28.2523	17.9866						5.99289	17.9073	9.12559	18.0404	1.43234	14.0236
				26.6677	17.9535	29.8237	18.241	29.0277	18.0067						6.85165	17.9272	8.68356	18.0606	1.96729	14.0337
				26.5759	17.9734	30.2686	18.2616	28.6318	18.0268						6.84035	17.947	8.24678	18.0808	2.06794	14.0438
				26.2498	17.9934	30.1282	18.2823	28.7468	18.0468						5.85973	17.9669	9.78736	18.101	2.12113	14.0539
				25.5536	18.0133	29.4407	18.3029	28.9219	18.0669						4.93432	17.9868	10.1519	18.1212	1.7959	14.064
				25.8259	18.0332	28.5653	18.3236	28.7644	18.087						4.80637	18.0066	8.33062	18.1414	1.77817	14.0741
				25.6038	18.0532	28.4304	18.3442	28.4086	18.107						4.70311	18.0265	6.79505	18.1616	2.14094	14.0842
				26.2269	18.0731	28.3259	18.3649	28.1352	18.1271						4.8844	18.0464	6.56683	18.1818	2.3915	14.0944
				26.1474	18.093	28.2378	18.3855	28.2819	18.1472						4.91266	18.0662	6.81012	18.202	2.70215	14.1045
				26.0622	18.113	27.9876	18.4062	28.0485	18.1672						5.49027	18.0861	7.25541	18.2222	2.39833	14.1146
				25.5174	18.1329	29.2708	18.4269	27.9606	18.1873						5.34819	18.106	6.50199	18.2424	2.91376	14.1247
				25.8072	18.1528	29.0809	18.4475	28.3645	18.2074						5.01043	18.1258	6.18257	18.2626	2.93306	14.1348
				25.2964	18.1728	29.3953	18.4682	28.6432	18.2274						5.37642	18.1457	6.847	18.2828	2.57846	14.1449
				25.1074	18.1927	29.1669	18.4888	28.8334	18.2475						5.19436	18.1656	6.58712	18.303	2.43342	14.155
				25.1059	18.2126	28.7236	18.5095	29.2115	18.2676						5.24969	18.1854	7.11852	18.3232	2.72318	14.1651
				25.5114	18.2326	29.4287	18.5301	28.3656	18.2876						5.48936	18.2053	6.8354	18.3434	2.54169	14.1752
				25.8298	18.2525	29.2393	18.5508	28.0918	18.3077						5.89375	18.2252	6.94665	18.3636	3.11611	14.1853
				27.0967	18.2724	29.04	18.5714	28.6739	18.3278						5.40771	18.245	6.45012	18.3838	3.83077	14.1955
				25.9936	18.2924	29.0785	18.5921	27.5011	18.3478						5.38526	18.2649	6.39238	18.404	3.34814	14.2056
				25.5022	18.3123	29.9633	18.6127	28.0383	18.3679						6.28156	18.2848	6.53366	18.4242	3.02278	14.2157
				26.6318	18.3322	29.7539	18.6334	28.1464	18.388						7.48557	18.3046	6.44467	18.4444	3.14271	14.2258
				26.6133	18.3522	29.5207	18.6541	28.488	18.408						8.15256	18.3245	6.61554	18.4646	3.16032	14.2359
				26.4197	18.3721	29.6718	18.6747	28.435	18.4281						7.72084	18.3444	6.31725	18.4848	2.86604	14.246
				25.9718	18.392	30.1512	18.6954	28.5266	18.4482						7.02433	18.3642	6.02286	18.5051	2.72879	14.2561
				26.1629	18.412	30.2897	18.716	28.3808	18.4682						7.60209	18.3841	6.68607	18.5253	2.84106	14.2662
				25.9805	18.4319	30.1838	18.7367	28.4756	18.4883						7.32702	18.404	7.0781	18.5455	2.94855	14.2763
				25.99	18.4518	29.5351	18.7573	29.0323	18.5084						6.13272	18.4238	7.34872	18.5657	3.26934	14.2864
				25.7282	18.4718	29.2566	18.778	29.4657	18.5284						5.20904	18.4437	7.19321	18.5859	3.1141	14.2965
				25.8114	18.4917	29.0133	18.7986	29.3926	18.5485						5.94732	18.4636	7.7846	18.6061	2.7801	14.3067
				26.4959	18.5116	28.7572	18.8193	29.6421	18.5686						5.62467	18.4834	8.16946	18.6263	2.47868	14.3168
				27.065	18.5316	30.2577	18.8399	30.5258	18.5886						4.92347	18.5033	8.13118	18.6465	3.15158	14.3269
				26.8873	18.5515	31.4212	18.8606	30.4959	18.6087						5.40765	18.5232	8.28622	18.6667	3.25157	14.337
				27.1865	18.5714	31.6965	18.8812	31.0434	18.6288						5.57584	18.543	7.71936	18.6869	3.79584	14.3471
				27.1598	18.5914	31.0657	18.9019	30.8637	18.6488						5.34191	18.5629	7.42449	18.7071	4.68502	14.3572
				27.5757	18.6113	30.6411	18.9226	30.6613	18.6689						5.80409	18.5828	7.34201	18.7273	5.17152	14.3673
				27.6986	18.6312	29.5824	18.9432	30.8576	18.689						5.89904	18.6026	7.35047	18.7475	4.72982	14.3774
				27.4103	18.6512	29.1781	18.9639	30.5939	18.709						5.6999	18.6225	7.10658	18.7677	3.85307	14.3875
				28.141	18.6711	29.6054	18.9845	31.1438	18.7291						5.72824	18.6424	5.94304	18.7879	3.46275	14.3976
				27.5147	18.691	29.9494	19.0052	30.6439	18.7492						5.80196	18.6623	6.68099	18.8081	3.48875	14.4078
				26.9311	18.711	30.5274	19.0258	29.806	18.7692						6.53398	18.6821	7.06116	18.8283	2.61521	14.4179
				26.6249	18.7309	30.4397	19.0465	30.948	18.7893						6.01124	18.702	7.82247	18.8485	1.98006	14.428
				27.1279	18.7508	30.473	19.0671	31.0474	18.8094						6.69989	18.7219	7.27384	18.8687	2.10645	14.4381
				27.3906	18.7708	29.7924	19.0878	30.5158	18.8294						6.98642	18.7417	6.75722	18.8889	1.85092	14.4482
				27.6614	18.7907	30.5054	19.1084	30.8674	18.8495						6.37951	18.7616	6.28371	18.9091	1.91697	14.4583
				28.2425	18.8106	30.286	19.1291	30.334	18.8696						4.82818	18.7815	6.13665	18.9293	2.1994	14.4684
				28.0994	18.8306	30.2281	19.1497	30.5509	18.8896						4.3733	18.8013	6.14964	18.9495	2.49034	14.4785
				27.8594	18.8505	29.4364	19.1704	30.4568	18.9097						3.79891	18.8212	5.97873	18.9697	2.38611	14.4886
				28.1865	18.8704	29.9719	19.1911	30.1039	18.9298						4.57312	18.8411	6.25828	18.9899	2.46718	14.4987
				27.5531	18.8904	30.0314	19.2117	29.2412	18.9498						5.04863	18.8609	5.7767	19.0101	2.2566	14.5088
				28.0638	18.9103	29.7202	19.2324	29.2945	18.9699						4.56795	18.8808	5.27766	19.0303	2.58777	14.519
				28.251	18.9302	29.3089	19.253	29.469	18.99						4.97858	18.9007	5.00653	19.0505	2.67504	14.5291
				28.9347	18.9502	30.0449	19.2737	29.5891	19.01						5.15694	18.9205	5.07624	19.0707	3.19938	14.5392
				28.9223	18.9701	30.4895	19.2943	29.5951	19.0301						4.8631	18.9404	5.92844	19.0909	3.12155	14.5493
				29.1673	18.99	29.8308	19.315	29.7615	19.0502						5.07707	18.9603	6.38354	19.1111	2.97275	14.5594
				29.1965	19.01	30.3599	19.3356	29.7084	19.0702						5.6339	18.9801	5.87158	19.1313	3.17497	14.5695
				29.1015	19.0299	29.2761	19.3563	30.3908	19.0903						6.62665	19	5.75405	19.1515	3.19745	14.5796
				29.1767	19.0498	29.2112	19.3769	30.176	19.1104						7.46563	19.0199	6.37803	19.1717	3.47071	14.5897
				29.0111	19.0698	29.6009	19.3976	30.2597	19.1304						8.28088	19.0397	7.14388	19.1919	3.20728	14.5998
				29.1521	19.0897	30.3571	19.4182	30.0064	19.1505						8.77784	19.0596	6.7374	19.2121	2.73054	14.6099
				29.107	19.1096	29.2255	19.4389	30.1702	19.1706						8.1441	19.0795	6.94774	19.2323	3.49472	14.6201
				29.004	19.1296	29.4515	19.4596	30.3542	19.1906						7.24671	19.0993	6.94725	19.2525	3.38591	14.6302
				29.3523	19.1495	30.6108	19.4802	29.9621	19.2107						7.38693	19.1192	7.01071	19.2727	3.46161	14.6403
				29.4803	19.1694	30.2239	19.5009	30.0481	19.2308						6.84339	19.1391	6.74709	19.2929	3.12629	14.6504
				29.0399	19.1894	30.317	19.5215	30.1886	19.2508						6.46153	19.1589	6.59787	19.3131	3.24491	14.6605
				29.0645	19.2093	29.6715	19.5422	30.0449	19.2709						6.78404	19.1788	6.90892	19.3333	2.27626	14.6706
				28.8518	19.2292	30.8088	19.5628	30.2936	19.291						6.05028	19.1987	7.38013	19.3535	2.30733	14.6807
				28.7742	19.2492	30.7756	19.5835	29.7473	19.311						6.24799	19.2185	7.1588	19.3737	1.78973	14.6908
				28.5827	19.2691	30.2698	19.6041	29.9114	19.3311						6.19791	19.2384	6.20488	19.3939	3.08236	14.7009
				28.376	19.289	30.2349	19.6248	29.8694	19.3512						5.6843	19.2583	5.59317	19.4141	2.96389	14.711
				29.3976	19.309	30.2269	19.6454	29.7153	19.3712						5.55223	19.2781	5.49362	19.4343	2.99118	14.7211
				29.3428	19.3289	29.479	19.6661	29.1318	19.3913						5.66131	19.298	5.94893	19.4545	2.54915	14.7313
				29.4599	19.3488	29.834	19.6867	30.0781	19.4114						6.04067	19.3179	6.88205	19.4747	3.50918	14.7414
				29.8989	19.3688	29.4576	19.7074	30.3388	19.4314						5.84634	19.3377	7.1231	19.4949	3.35592	14.7515
				28.7861	19.3887	29.63	19.7281	30.4813	19.4515						5.82425	19.3576	7.24801	19.5152	3.69319	14.7616
				28.6374	19.4086	29.947	19.7487	31.0514	19.4716						6.07823	19.3775	7.51409	19.5354	4.80169	14.7717
				29.0316	19.4286	30.2999	19.7694	30.8046	19.4916						5.66879	19.3974	7.75764	19.5556	5.04183	14.7818
				29.051	19.4485	30.8924	19.79	30.803	19.5117						6.79487	19.4172	8.18119	19.5758	4.17194	14.7919
				29.2762	19.4684	31.1731	19.8107	30.9683	19.5318						7.10889	19.4371	7.20477	19.596	3.82152	14.802
				29.925	19.4884	30.8477	19.8313	31.0078	19.5518						7.02141	19.457	6.32639	19.6162	4.31928	14.8121
				30.0986	19.5083	31.1085	19.852	32.2064	19.5719						6.86774	19.4768	5.53791	19.6364	4.84727	14.8222
				29.7218	19.5282	31.3004	19.8726	31.8252	19.592						7.75215	19.4967	5.74072	19.6566	6.27845	14.8323
				29.9675	19.5482	31.4602	19.8933	31.5431	19.612						7.7855	19.5166	6.70801	19.6768	7.33962	14.8425
				30.3382	19.5681	30.8977	19.9139	32.6222	19.6321						7.90057	19.5364	7.10145	19.697	7.73668	14.8526
				30.6926	19.588	31.531	19.9346	31.7727	19.6522						8.19461	19.5563	6.82299	19.7172	7.4227	14.8627
				30.8597	19.608	30.8783	19.9552	31.9959	19.6722						7.94082	19.5762	7.26701	19.7374	6.76754	14.8728
				31.4936	19.6279	30.298	19.9759	31.7978	19.6923						6.74389	19.596	7.22403	19.7576	6.78379	14.8829
				31.234	19.6478	30.2506	19.9966	31.479	19.7124						6.68093	19.6159	7.75318	19.7778	6.14862	14.893
				30.5057	19.6678			31.8725	19.7324						6.34946	19.6358	7.77275	19.798	6.61467	14.9031
				30.4181	19.6877			31.6165	19.7525						6.32262	19.6556	7.53794	19.8182	7.03311	14.9132
				30.7242	19.7076			32.3595	19.7726						6.55677	19.6755	8.01696	19.8384	7.73255	14.9233
				30.5707	19.7276			32.0775	19.7926						7.13432	19.6954	8.22858	19.8586	6.85602	14.9334
				30.3046	19.7475			31.5502	19.8127						6.71337	19.7152	8.688	19.8788	7.09099	14.9436
				30.5102	19.7674			31.4247	19.8328						6.33717	19.7351	8.785	19.899	8.2921	14.9537
				30.1956	19.7874			31.3253	19.8528						6.49809	19.755	7.95892	19.9192	8.20468	14.9638
				30.7792	19.8073			30.9919	19.8729						6.28459	19.7748	7.66153	19.9394	8.49725	14.9739
				31.2221	19.8272			31.303	19.893						5.94001	19.7947	7.46056	19.9596	8.10875	14.984
				30.8966	19.8472			31.0918	19.913						6.83391	19.8146	7.7988	19.9798	8.35325	14.9941
				31.2697	19.8671			30.9147	19.9331						7.57084	19.8344	7.7546	20	7.62529	15.0042
				31.8343	19.887			31.4321	19.9532						7.7774	19.8543			7.62977	15.0143
				31.6433	19.907			31.8377	19.9732						6.82495	19.8742			7.97152	15.0244
				32.1819	19.9269			31.5559	19.9933						5.83496	19.894			8.08272	15.0345
				31.7359	19.9468										5.69833	19.9139			7.83207	15.0447
				31.7187	19.9668										5.82493	19.9338			6.94872	15.0548
				31.4982	19.9867										5.29429	19.9536			7.0961	15.0649
															4.99216	19.9735			5.9988	15.075
															5.48526	19.9934			5.85171	15.0851
																			6.7419	15.0952
																			6.16364	15.1053
																			5.83665	15.1154
																			4.96872	15.1255
																			4.9609	15.1356
																			5.26332	15.1457
																			5.23126	15.1559
																			4.89087	15.166
																			4.54353	15.1761
																			3.76653	15.1862
																			3.49698	15.1963
																			3.2189	15.2064
																			3.39186	15.2165
																			3.18017	15.2266
																			3.38079	15.2367
																			3.09918	15.2468
																			3.58088	15.2569
																			2.94581	15.2671
																			2.83918	15.2772
																			3.64408	15.2873
																			4.1146	15.2974
																			4.09825	15.3075
																			4.51509	15.3176
																			4.35738	15.3277
																			4.36975	15.3378
																			4.40132	15.3479
																			4.05704	15.358
																			4.57145	15.3682
																			4.67401	15.3783
																			4.68713	15.3884
																			4.93448	15.3985
																			4.42459	15.4086
																			4.97565	15.4187
																			3.86252	15.4288
																			3.94534	15.4389
																			3.35854	15.449
																			3.69065	15.4591
																			4.51481	15.4693
																			4.50935	15.4794
																			4.25725	15.4895
																			4.09112	15.4996
																			3.6564	15.5097
																			4.5536	15.5198
																			4.56547	15.5299
																			4.38872	15.54
																			4.97114	15.5501
																			5.28542	15.5602
																			4.9519	15.5703
																			4.52532	15.5805
																			4.771	15.5906
																			4.74454	15.6007
																			5.06673	15.6108
																			5.07105	15.6209
																			4.95291	15.631
																			4.76893	15.6411
																			3.94272	15.6512
																			3.80981	15.6613
																			4.47566	15.6714
																			5.688	15.6815
																			5.16868	15.6917
																			4.27286	15.7018
																			5.0891	15.7119
																			6.51941	15.722
																			6.68616	15.7321
																			5.43324	15.7422
																			5.31585	15.7523
																			4.64481	15.7624
																			5.0682	15.7725
																			3.75201	15.7826
																			3.61717	15.7928
																			4.13822	15.8029
																			3.75243	15.813
																			3.72251	15.8231
																			3.92377	15.8332
																			4.0565	15.8433
																			3.92832	15.8534
																			3.68194	15.8635
																			3.66158	15.8736
																			2.91192	15.8837
																			3.06156	15.8939
																			2.6481	15.904
																			2.9698	15.9141
																			3.35547	15.9242
																			2.29107	15.9343
																			3.02153	15.9444
																			3.43064	15.9545
																			3.47359	15.9646
																			2.93498	15.9747
																			3.32967	15.9848
																			3.41239	15.9949
																			4.47004	16.0051
																			4.00207	16.0152
																			3.06105	16.0253
																			3.18471	16.0354
																			2.79703	16.0455
																			2.92617	16.0556
																			2.19496	16.0657
																			2.03639	16.0758
																			2.15801	16.0859
																			2.62756	16.096
																			3.56574	16.1061
																			3.96175	16.1163
																			4.75739	16.1264
																			4.66466	16.1365
																			4.96374	16.1466
																			4.98077	16.1567
																			4.43001	16.1668
																			4.75079	16.1769
																			4.64136	16.187
																			5.04669	16.1971
																			6.18616	16.2072
																			6.22702	16.2174
																			5.94488	16.2275
																			5.79243	16.2376
																			6.3917	16.2477
																			6.46784	16.2578
																			6.2054	16.2679
																			5.65922	16.278
																			5.98165	16.2881
																			5.98016	16.2982
																			5.68169	16.3083
																			5.72071	16.3184
																			5.57448	16.3286
																			5.5912	16.3387
																			6.50731	16.3488
																			6.74922	16.3589
																			6.20997	16.369
																			6.39977	16.3791
																			6.5906	16.3892
																			6.71001	16.3993
																			6.89814	16.4094
																			6.19275	16.4195
																			6.82176	16.4297
																			6.32768	16.4398
																			6.03142	16.4499
																			6.54362	16.46
																			6.05546	16.4701
																			5.92797	16.4802
																			5.89413	16.4903
																			6.0561	16.5004
																			6.12286	16.5105
																			5.69672	16.5206
																			5.6169	16.5308
																			5.59328	16.5409
																			4.80778	16.551
																			4.71342	16.5611
																			3.91762	16.5712
																			4.30171	16.5813
																			4.68178	16.5914
																			5.0182	16.6015
																			4.85378	16.6116
																			4.2956	16.6217
																			4.55817	16.6318
																			4.55976	16.642
																			4.79498	16.6521
																			4.41378	16.6622
																			4.06491	16.6723
																			4.33347	16.6824
																			4.58227	16.6925
																			4.31384	16.7026
																			4.74021	16.7127
																			4.92517	16.7228
																			5.33001	16.7329
																			4.8452	16.7431
																			4.94429	16.7532
																			5.0678	16.7633
																			5.77972	16.7734
																			5.84045	16.7835
																			5.48362	16.7936
																			5.21169	16.8037
																			5.49221	16.8138
																			5.98658	16.8239
																			6.82829	16.834
																			6.4084	16.8441
																			6.21868	16.8543
																			5.99206	16.8644
																			5.10864	16.8745
																			5.01954	16.8846
																			5.16638	16.8947
																			5.55579	16.9048
																			6.50296	16.9149
																			6.73078	16.925
																			6.15767	16.9351
																			6.02925	16.9452
																			5.77983	16.9553
																			6.09872	16.9655
																			6.30101	16.9756
																			5.64141	16.9857
																			5.60173	16.9958
																			4.68912	17.0059
																			4.98117	17.016
																			4.34299	17.0261
																			5.17535	17.0362
																			5.29145	17.0463
																			5.7382	17.0564
																			5.79937	17.0666
																			5.62093	17.0767
																			5.26614	17.0868
																			5.6442	17.0969
																			5.91218	17.107
																			5.43197	17.1171
																			5.17999	17.1272
																			5.25285	17.1373
																			5.51253	17.1474
																			5.43223	17.1575
																			6.13622	17.1676
																			5.45819	17.1778
																			5.69109	17.1879
																			6.009	17.198
																			5.84474	17.2081
																			5.15144	17.2182
																			5.62741	17.2283
																			5.17872	17.2384
																			4.75014	17.2485
																			4.95231	17.2586
																			4.98603	17.2687
																			4.44287	17.2789
																			4.88567	17.289
																			4.47489	17.2991
																			4.81739	17.3092
																			5.60868	17.3193
																			5.69539	17.3294
																			5.69761	17.3395
																			5.13218	17.3496
																			5.84156	17.3597
																			5.89229	17.3698
																			6.49218	17.3799
																			5.73545	17.3901
																			5.51936	17.4002
																			5.85136	17.4103
																			5.3271	17.4204
																			5.77265	17.4305
																			5.51568	17.4406
																			5.6381	17.4507
																			5.64059	17.4608
																			5.49044	17.4709
																			6.1941	17.481
																			6.51114	17.4912
																			6.13888	17.5013
																			5.54853	17.5114
																			5.85557	17.5215
																			5.27324	17.5316
																			5.99685	17.5417
																			6.01033	17.5518
																			5.64481	17.5619
																			5.90386	17.572
																			6.17792	17.5821
																			5.32949	17.5922
																			5.58564	17.6024
																			4.90866	17.6125
																			5.27422	17.6226
																			5.81644	17.6327
																			6.40174	17.6428
																			7.19197	17.6529
																			6.78338	17.663
																			7.29236	17.6731
																			7.36805	17.6832
																			7.00827	17.6933
																			6.77647	17.7035
																			5.89158	17.7136
																			5.5838	17.7237
																			5.31615	17.7338
																			5.92032	17.7439
																			6.18133	17.754
																			6.48174	17.7641
																			6.49553	17.7742
																			6.65269	17.7843
																			6.88948	17.7944
																			6.82224	17.8045
																			6.40313	17.8147
																			6.18227	17.8248
																			6.03063	17.8349
																			6.21181	17.845
																			6.04765	17.8551
																			5.56648	17.8652
																			5.91237	17.8753
																			6.25164	17.8854
																			6.09181	17.8955
																			5.63872	17.9056
																			5.77189	17.9158
																			6.44811	17.9259
																			7.094	17.936
																			7.54196	17.9461
																			7.27744	17.9562
																			7.33029	17.9663
																			7.17257	17.9764
																			7.13971	17.9865
																			7.08296	17.9966
																			6.50108	18.0067
																			6.57249	18.0168
																			5.83476	18.027
																			6.1347	18.0371
																			6.16282	18.0472
																			6.67395	18.0573
																			7.03341	18.0674
																			6.7036	18.0775
																			7.17587	18.0876
																			7.44347	18.0977
																			7.77712	18.1078
																			7.27887	18.1179
																			7.61469	18.1281
																			7.73321	18.1382
																			7.16327	18.1483
																			7.17516	18.1584
																			7.01674	18.1685
																			6.87074	18.1786
																			6.69326	18.1887
																			7.44964	18.1988
																			7.34195	18.2089
																			7.12176	18.219
																			6.84002	18.2291
																			6.76148	18.2393
																			6.84096	18.2494
																			6.94963	18.2595
																			7.29571	18.2696
																			7.21883	18.2797
																			7.11868	18.2898
																			7.35036	18.2999
																			7.5182	18.31
																			7.50764	18.3201
																			7.76064	18.3302
																			7.17876	18.3404
																			7.53836	18.3505
																			7.09473	18.3606
																			7.01718	18.3707
																			7.2669	18.3808
																			7.78283	18.3909
																			7.92033	18.401
																			8.16666	18.4111
																			7.84633	18.4212
																			7.61063	18.4313
																			8.67356	18.4414
																			8.22299	18.4516
																			8.57813	18.4617
																			8.24744	18.4718
																			7.92519	18.4819
																			7.66053	18.492
																			7.44429	18.5021
																			6.6207	18.5122
																			7.21222	18.5223
																			7.54289	18.5324
																			8.01124	18.5425
																			7.59764	18.5527
																			7.90737	18.5628
																			8.20344	18.5729
																			8.12419	18.583
																			7.5518	18.5931
																			7.15934	18.6032
																			6.76367	18.6133
																			6.08337	18.6234
																			6.59355	18.6335
																			6.37066	18.6436
																			6.25181	18.6537
																			5.78335	18.6639
																			6.12725	18.674
																			6.30738	18.6841
																			6.98017	18.6942
																			6.95592	18.7043
																			6.41937	18.7144
																			7.13049	18.7245
																			7.26106	18.7346
																			6.83789	18.7447
																			6.75885	18.7548
																			7.44536	18.765
																			6.94099	18.7751
																			7.09667	18.7852
																			6.84865	18.7953
																			6.5478	18.8054
																			6.229	18.8155
																			6.26228	18.8256
																			6.77171	18.8357
																			6.82238	18.8458
																			6.61349	18.8559
																			6.32834	18.866
																			6.82728	18.8762
																			6.57741	18.8863
																			6.75848	18.8964
																			6.74669	18.9065
																			6.62604	18.9166
																			6.93731	18.9267
																			7.2592	18.9368
																			7.45986	18.9469
																			7.36071	18.957
																			7.48412	18.9671
																			7.40753	18.9773
																			7.86105	18.9874
																			7.98519	18.9975
																			7.48918	19.0076
																			7.51657	19.0177
																			7.39388	19.0278
																			6.82297	19.0379
																			7.77656	19.048
																			7.41682	19.0581
																			6.54467	19.0682
																			6.97312	19.0783
																			7.34116	19.0885
																			7.40023	19.0986
																			7.50912	19.1087
																			8.23688	19.1188
																			7.95611	19.1289
																			7.66153	19.139
																			7.61366	19.1491
																			7.40272	19.1592
																			7.81291	19.1693
																			7.51616	19.1794
																			7.78383	19.1896
																			8.10873	19.1997
																			8.04319	19.2098
																			8.10967	19.2199
																			8.12954	19.23
																			7.98224	19.2401
																			8.02555	19.2502
																			7.71417	19.2603
																			7.82369	19.2704
																			7.98635	19.2805
																			7.68292	19.2906
																			7.79148	19.3008
																			7.76592	19.3109
																			7.84963	19.321
																			8.34708	19.3311
																			8.24216	19.3412
																			8.54679	19.3513
																			8.09686	19.3614
																			7.83097	19.3715
																			7.8665	19.3816
																			7.52617	19.3917
																			8.46481	19.4019
																			8.56533	19.412
																			8.95442	19.4221
																			8.94902	19.4322
																			8.81781	19.4423
																			9.19118	19.4524
																			8.52949	19.4625
																			8.09601	19.4726
																			8.15052	19.4827
																			7.76299	19.4928
																			7.40514	19.5029
																			7.76245	19.5131
																			7.34508	19.5232
																			6.31603	19.5333
																			5.73225	19.5434
																			5.75407	19.5535
																			5.91672	19.5636
																			6.03309	19.5737
																			5.68324	19.5838
																			5.69945	19.5939
																			5.39506	19.604
																			5.76686	19.6142
																			5.9263	19.6243
																			5.76937	19.6344
																			4.93678	19.6445
																			5.28692	19.6546
																			5.66998	19.6647
																			5.03135	19.6748
																			5.29285	19.6849
																			5.00654	19.695
																			5.2118	19.7051
																			5.20063	19.7152
																			5.32696	19.7254
																			5.28624	19.7355
																			5.46274	19.7456
																			5.6808	19.7557
																			6.70023	19.7658
																			6.40245	19.7759
																			6.17234	19.786
																			6.03078	19.7961
																			6.02973	19.8062
																			6.2665	19.8163
																			6.07263	19.8265
																			5.97141	19.8366
																			5.73896	19.8467
																			5.5553	19.8568
																			5.9553	19.8669
																			5.43345	19.877
																			5.37904	19.8871
																			5.7322	19.8972
																			6.23493	19.9073
																			6.87138	19.9174
																			7.28908	19.9275
																			7.21143	19.9377
																			7.37861	19.9478
																			7.85496	19.9579
																			7.22722	19.968
																			7.08388	19.9781
																			7.58907	19.9882
																			7.89142	19.9983

## Sheet: Figure 2c
Figure 2c
	5 pN			10 pN			15 pN
	t (s)	d (nm)		t (s)	d (nm)		t (s)	d (nm)
	0	2.73087		0	0.103497		0	-1.2568
	0.0195312	0.924204		0.0195339	-1.33479		0.022	-1.7656
	0.0390625	-0.128614		0.0390652	-0.992938		0.038	-1.5244
	0.0585937	-1.14129		0.0585964	-0.900549		0.058	-2.0832
	0.078125	-1.57072		0.0781277	-1.34346		0.078	-2.192
	0.0976562	-1.12894		0.0976589	-1.34432		0.102	-2.3008
	0.117188	-1.60485		0.11719	-1.43955		0.118	-1.5596
	0.136719	-1.93414		0.136721	-1.36855		0.138	-1.3184
	0.15625	-0.520066		0.156253	-1.20695		0.161	-0.4272
	0.175781	0.699022		0.175784	-0.816035		0.179	-0.236
	0.195313	0.271102		0.195315	-0.976848		0.2	0.7552
	0.214844	-0.311311		0.214846	-0.738538		0.217	0.1464
	0.234375	-0.984683		0.234378	-0.85969		0.24	0.3876
	0.253906	0.616875		0.253909	-0.942991		0.26	0.6788
	0.273438	0.519059		0.27344	-1.0899		0.28	0.97
	0.292969	1.0164		0.292971	-0.842982		0.297	0.0612
	0.3125	0.946399		0.312503	-1.20339		0.32	0.3024
	0.332031	2.00429		0.332034	-0.942221		0.34	-0.5064
	0.351563	2.23938		0.351565	-0.756015		0.358	-0.6652
	0.371094	2.13511		0.371096	-0.6899		0.378	0.276
	0.390625	1.46476		0.390628	-0.567642		0.4	0.2672
	0.410156	0.938066		0.410159	-0.619846		0.42	0.1084
	0.429688	0.329398		0.42969	-0.69235		0.438	-0.6504
	0.449219	1.35144		0.449221	-1.08643		0.459	-0.4092
	0.46875	1.94406		0.468753	-0.68098		0.477	-0.018
	0.488281	1.2425		0.488284	-0.826743		0.502	0.3732
	0.507813	-0.0143275		0.507815	-0.332479		0.517	0.3144
	0.527344	-0.768196		0.527346	-0.466639		0.539	-0.2944
	0.546875	0.394124		0.546878	-0.141881		0.559	-0.5032
	0.566406	0.474811		0.566409	-0.151036		0.584	0.288
	0.585938	1.08187		0.58594	-0.285282		0.598	0.6292
	0.605469	1.48629		0.605471	0.201838		0.618	1.0704
	0.625	2.14416		0.625003	0.0287512		0.638	1.2616
	0.644531	1.74735		0.644534	-0.0064646		0.663	1.2028
	0.664063	1.28229		0.664065	0.701526		0.683	0.594
	0.683594	1.2247		0.683596	0.383609		0.699	0.1352
	0.703125	1.17424		0.703128	0.102592		0.718	-0.9236
	0.722656	1.35068		0.722659	0.176198		0.739	-1.2324
	0.742188	0.61328		0.74219	-0.259724		0.76	-1.4412
	0.761719	1.56578		0.761721	-0.279294		0.777	-0.65
	0.78125	1.34627		0.781253	0.42628		0.802	-1.1588
	0.800781	2.22806		0.800784	0.256483		0.821	-0.9176
	0.820313	2.01025		0.820315	0.807681		0.84	-1.6764
	0.839844	3.01646		0.839846	0.700206		0.857	-1.4352
	0.859375	2.94188		0.859378	0.584616		0.878	-2.294
	0.878906	1.83077		0.878909	1.06745		0.899	-3.3028
	0.898438	0.704105		0.89844	0.638752		0.921	-2.6616
	0.917969	-0.0860516		0.917971	0.993305		0.938	-1.7704
	0.9375	-0.620958		0.937503	1.23829		0.958	-2.0292
	0.957031	-0.154726		0.957034	1.02448		0.98	-2.188
	0.976563	0.382858		0.976565	1.00496		0.997	-1.8968
	0.996094	2.33284		0.996096	0.622377		1.019	-2.0056
	1.01563	2.32735		1.01563	0.11959		1.039	0.0356
	1.03516	0.855306		1.03516	-0.0978582		1.063	1.0268
	1.05469	0.182987		1.05469	-0.108114		1.077	0.218
	1.07422	0.77206		1.07422	0.294994		1.1	-0.2908
	1.09375	3.36401		1.09375	0.29777		1.117	-0.0496
	1.11328	2.82524		1.11328	0.301686		1.143	1.1916
	1.13281	1.73504		1.13282	0.395789		1.159	0.1828
	1.15234	1.20623		1.15235	0.0111701		1.184	-0.826
	1.17188	1.25272		1.17188	-0.173033		1.198	-0.5848
	1.19141	1.33541		1.19141	-0.223037		1.224	-0.7936
	1.21094	-0.0602769		1.21094	-0.247506		1.238	-0.0524
	1.23047	-0.27661		1.23047	-0.170416		1.259	0.2388
	1.25	-0.33683		1.25	0.17497		1.279	0.48
	1.26953	0.378609		1.26953	-0.0715572		1.3	-0.0788
	1.28906	0.0628763		1.28907	0.00613598		1.32	-0.2876
	1.30859	0.314988		1.3086	0.0413338		1.337	-0.4964
	1.32813	0.700889		1.32813	-0.0768765		1.361	-0.8552
	1.34766	1.38355		1.34766	0.075472		1.38	0.136
	1.36719	0.786278		1.36719	0.0610811		1.401	0.0272
	1.38672	0.008329		1.38672	-0.147921		1.419	-0.0816
	1.40625	-0.561151		1.40625	-0.418087		1.443	-0.2904
	1.42578	-0.257436		1.42578	-0.466931		1.46	-0.8992
	1.44531	-0.829733		1.44532	-1.00966		1.478	-0.308
	1.46484	0.1569		1.46485	-0.645752		1.499	-0.6168
	1.48438	1.4087		1.48438	-0.0728515		1.519	-0.6256
	1.50391	2.41153		1.50391	1.54716		1.541	-0.5844
	1.52344	5.97561		1.52344	1.06319		1.559	-0.4432
	1.54297	9.67949		1.54297	0.968005		1.578	0.098
	1.5625	13.3331		1.5625	0.754663		1.598	-0.7608
	1.58203	13.6099		1.58203	-1.04158		1.622	-0.9696
	1.60156	11.4162		1.60157	-0.238561		1.638	-0.9784
	1.62109	10.7667		1.6211	0.0692149		1.66	-0.3872
	1.64063	10.4794		1.64063	-0.27453		1.677	1.304
	1.66016	10.8933		1.66016	0.280106		1.707	2.4952
	1.67969	10.2278		1.67969	0.0501987		1.728	0.3364
	1.69922	9.47708		1.69922	-0.402976		1.749	0.4276
	1.71875	9.51134		1.71875	0.560354		1.768	1.4688
	1.73828	10.1138		1.73828	0.84486		1.782	0.86
	1.75781	11.1797		1.75782	1.63136		1.798	0.3512
	1.77734	11.1238		1.77735	1.88763		1.818	2.2924
	1.79688	10.9223		1.79688	1.11529		1.839	1.6836
	1.81641	9.34308		1.81641	0.658872		1.859	2.3248
	1.83594	8.70168		1.83594	-0.0721483		1.879	1.916
	1.85547	8.1593		1.85547	-0.49444		1.899	0.5572
	1.875	8.24673		1.875	-0.079772		1.921	0.2484
	1.89453	9.38128		1.89453	-0.0981386		1.939	1.2896
	1.91406	10.1343		1.91407	-0.208279		1.966	-0.6192
	1.93359	10.4083		1.9336	0.673694		1.988	-0.128
	1.95313	10.854		1.95313	0.0081292		1.998	-0.4868
	1.97266	10.1585		1.97266	0.0255329		2.021	-1.1456
	1.99219	9.69886		1.99219	0.802126		2.038	0.0456
	2.01172	8.44973		2.01172	-0.0409998		2.059	0.3368
	2.03125	9.5776		2.03125	0.36836		2.078	0.428
	2.05078	9.62066		2.05078	1.32275		2.101	0.1192
	2.07031	9.89941		2.07032	0.820459		2.118	0.4604
	2.08984	8.51955		2.08985	1.1944		2.138	0.6016
	2.10937	9.1358		2.10938	1.31419		2.158	1.6928
	2.12891	9.84837		2.12891	0.407943		2.183	1.234
	2.14844	9.87945		2.14844	-0.105333		2.197	0.4252
	2.16797	9.32122		2.16797	-0.139232		2.221	0.8664
	2.1875	9.00469		2.1875	-0.694594		2.24	0.9576
	2.20703	10.0651		2.20703	-0.67893		2.266	0.7988
	2.22656	10.9844		2.22657	-0.396707		2.28	0.79
	2.24609	10.7594		2.2461	-0.605456		2.302	0.9812
	2.26562	9.87481		2.26563	-0.604619		2.318	0.6724
	2.28516	10.2941		2.28516	-0.231994		2.346	2.1136
	2.30469	10.2481		2.30469	-0.336413		2.366	2.2548
	2.32422	11.0653		2.32422	-0.083452		2.377	2.196
	2.34375	10.2188		2.34375	0.394209		2.398	1.4872
	2.36328	10.7732		2.36328	0.307257		2.422	1.4784
	2.38281	9.66223		2.38282	0.212137		2.439	0.5696
	2.40234	9.36515		2.40235	0.393461		2.458	0.2108
	2.42187	8.10554		2.42188	-0.01951		2.479	0.002
	2.44141	8.05137		2.44141	0.0469554		2.502	-0.6568
	2.46094	6.24283		2.46094	-0.123335		2.522	0.4344
	2.48047	6.37485		2.48047	0.347665		2.538	0.2256
	2.5	6.0718		2.5	0.292214		2.56	0.0168
	2.51953	8.22599		2.51953	0.545148		2.579	-0.342
	2.53906	5.36519		2.53907	1.22008		2.599	0.3492
	2.55859	1.35195		2.5586	0.463018		2.618	0.1404
	2.57812	-3.36262		2.57813	0.603654		2.638	-1.1184
	2.59766	-3.71509		2.59766	-0.201395		2.661	-0.9272
	2.61719	-1.94056		2.61719	-0.347096		2.678	0.164
	2.63672	-1.37011		2.63672	-0.120534		2.699	0.6552
	2.65625	-1.54169		2.65625	0.175693		2.718	0.3964
	2.67578	-1.71464		2.67578	-0.299595		2.742	0.2876
	2.69531	-1.73324		2.69532	0.614126		2.757	-0.0212
	2.71484	-1.32568		2.71485	-0.0537203		2.781	1.22
	2.73437	-1.49688		2.73438	0.192025		2.797	0.5612
	2.75391	-2.20176		2.75391	0.595176		2.826	1.5024
	2.77344	-1.19575		2.77344	-0.343099		2.84	0.1436
	2.79297	-0.74252		2.79297	0.180996		2.863	0.3348
	2.8125	0.499785		2.8125	0.022716		2.877	0.176
	2.83203	-0.793272		2.83203	0.277389		2.904	1.2172
	2.85156	-0.407271		2.85157	0.330697		2.918	1.4084
	2.87109	-0.193063		2.8711	0.627668		2.938	1.4496
	2.89062	-0.487978		2.89063	0.151225		2.958	0.2908
	2.91016	-1.56591		2.91016	0.419709		2.981	-0.268
	2.92969	-1.10679		2.92969	0.136466		2.997	-0.2268
	2.94922	-0.0277005		2.94922	0.721563		3.019	0.3644
	2.96875	0.305329		2.96875	0.70505		3.041	-0.1444
	2.98828	-0.0131863		2.98828	0.334003		3.06	0.7468
	3.00781	-0.30115		3.00782	0.462653		3.081	0.488
	3.02734	0.332351		3.02735	-0.257261		3.098	0.3292
	3.04687	0.765306		3.04688	0.101759		3.122	1.6704
	3.06641	1.02989		3.06641	0.257571		3.14	2.2116
	3.08594	0.438052		3.08594	0.32254		3.159	2.9528
	3.10547	-1.23879		3.10547	0.144429		3.178	3.204
	3.125	-1.84372		3.125	0.242473		3.208	3.4952
	3.14453	-1.03665		3.14453	0.181588		3.231	3.7014
	3.16406	-0.895401		3.16407	0.114119		3.238	3.7776
	3.18359	-0.493141		3.1836	0.221861		3.257	1.9088
	3.20312	-0.464871		3.20313	0.182553		3.279	3.655
	3.22266	0.363224		3.22266	0.275632		3.302	8.0202
	3.24219	0.287244		3.24219	0.504081		3.319	7.8239
	3.26172	-0.0124849		3.26172	0.119632		3.342	8.6836
	3.28125	0.0602063		3.28125	0.128505		3.357	8.7448
	3.30078	-0.345511		3.30078	-0.165674		3.388	8.406
	3.32031	-0.298214		3.32032	-0.0808768		3.407	9.4572
	3.33984	-0.477303		3.33985	0.153627		3.417	9.2184
	3.35937	0.192634		3.35938	0.249134		3.439	9.4096
	3.37891	0.234965		3.37891	0.19527		3.467	8.8908
	3.39844	0.234313		3.39844	-0.364623		3.488	8.487
	3.41797	-0.0641635		3.41797	-0.0730579		3.497	10.5982
	3.4375	0.408411		3.4375	-0.659141		3.517	11.1444
	3.45703	1.14073		3.45703	-0.430489		3.54	10.9356
	3.47656	1.46685		3.47657	0.0199457		3.557	11.5318
	3.49609	0.247032		3.4961	-0.346556		3.577	11.358
	3.51562	-0.303424		3.51563	0.114242		3.601	11.6242
	3.53516	-0.832898		3.53516	0.182428		3.623	10.2654
	3.55469	-0.446878		3.55469	0.596207		3.644	11.7366
	3.57422	-0.84701		3.57422	0.516556		3.66	11.4628
	3.59375	-0.934557		3.59375	0.390514		3.68	11.769
	3.61328	-0.687726		3.61328	0.251494		3.699	11.8852
	3.63281	-1.0759		3.63282	0.0448869		3.722	11.9814
	3.65234	-1.48053		3.65235	-0.0608222		3.738	13.2976
	3.67187	-1.5461		3.67188	0.168799		3.76	14.3888
	3.69141	-1.14162		3.69141	0.319396		3.779	14.48
	3.71094	-1.50227		3.71094	0.143728		3.798	13.6712
	3.73047	-1.84692		3.73047	0.663139		3.818	13.6124
	3.75	-0.96766		3.75	0.288322		3.838	13.4536
	3.76953	-0.069085		3.76953	0.608804		3.861	13.1948
	3.78906	0.780103		3.78907	0.16783		3.88	13.036
	3.80859	0.67769		3.8086	0.224728		3.901	11.5922
	3.82812	0.171354		3.82813	0.535839		3.918	12.4184
	3.84766	-0.602564		3.84766	0.105551		3.948	11.8896
	3.86719	-1.01922		3.86719	0.625749		3.968	11.7608
	3.88672	-1.32081		3.88672	0.923298		3.977	11.622
	3.90625	-2.39585		3.90625	0.215312		3.996	12.1082
	3.92578	-1.3317		3.92578	0.938183		4.022	11.9944
	3.94531	-0.479173		3.94532	0.31773		4.038	11.6156
	3.96484	-0.432383		3.96485	0.116481		4.059	11.9618
	3.98437	-2.47703		3.98438	0.398947		4.078	11.738
	4.00391	-3.58363		4.00391	0.013323		4.1	11.7242
	4.02344	-4.93878		4.02344	0.706554		4.118	11.4954
	4.04297	-5.54387		4.04297	0.0896393		4.138	8.1866
	4.0625	-4.19867		4.0625	0.239804		4.159	7.8128
	4.08203	-1.66991		4.08203	0.560899		4.184	10.784
	4.10156	-0.451187		4.10157	0.216053		4.206	11.7752
	4.12109	-0.459841		4.1211	0.582648		4.22	10.6264
	4.14062	-0.333833		4.14063	0.943806		4.239	11.5676
	4.16016	0.553686		4.16016	0.314205		4.26	11.4538
	4.17969	0.391447		4.17969	0.60438		4.279	10.88
	4.19922	0.226538		4.19922	0.573242		4.298	8.7662
	4.21875	0.0936554		4.21875	0.654689		4.318	9.9724
	4.23828	0.0220997		4.23828	1.04207		4.339	11.7286
	4.25781	-0.221431		4.25782	0.884512		4.358	12.0598
	4.27734	-1.06188		4.27735	1.48333		4.378	8.626
	4.29687	-2.02876		4.29688	1.17848		4.397	6.2022
	4.31641	-2.06329		4.31641	1.37799		4.419	9.2184
	4.33594	-1.67912		4.33594	1.3582		4.438	9.7996
	4.35547	-0.776114		4.35547	0.821822		4.458	10.1908
	4.375	-0.407697		4.375	1.77894		4.479	10.407
	4.39453	-0.782575		4.39453	1.77529		4.502	6.4982
	4.41406	-0.463672		4.41407	2.52957		4.518	5.5394
	4.43359	-1.2841		4.4336	2.58844		4.54	7.6256
	4.45312	-1.60263		4.45313	2.3382		4.558	10.3918
	4.47266	-1.86118		4.47266	1.64644		4.583	11.238
	4.49219	-0.510496		4.49219	0.782003		4.597	11.9892
	4.51172	0.0981744		4.51172	1.06946		4.618	11.3254
	4.53125	0.850069		4.53125	0.492041		4.636	10.3116
	4.55078	0.466421		4.55078	2.77772		4.659	10.1228
	4.57031	-0.545232		4.57032	5.05173		4.678	10.234
	4.58984	-1.87113		4.58985	8.04282		4.698	9.1902
	4.60937	-2.10843		4.60938	10.5119		4.717	9.7514
	4.62891	-1.17378		4.62891	10.8893		4.739	9.6726
	4.64844	-1.59489		4.64844	12.1772		4.761	8.8638
	4.66797	-1.70437		4.66797	11.4211		4.779	8.105
	4.6875	-2.00634		4.6875	12.0784		4.801	9.3712
	4.70703	-0.780511		4.70703	12.4734		4.818	8.3774
	4.72656	-0.592632		4.72657	12.2437		4.839	7.5836
	4.74609	0.212548		4.7461	12.8652		4.859	8.7898
	4.76562	0.0927055		4.76563	12.4458		4.881	9.441
	4.78516	0.381392		4.78516	12.3998		4.899	4.4272
	4.80469	-1.26511		4.80469	12.7316		4.918	5.3084
	4.82422	-1.72819		4.82422	12.6485		4.939	4.3896
	4.84375	-1.706		4.84375	12.8545		4.957	4.6358
	4.86328	-0.421709		4.86328	13.2849		4.979	2.222
	4.88281	-0.40199		4.88282	12.1729		4.997	2.2182
	4.90234	-0.559043		4.90235	12.1687		5.018	3.6344
	4.92187	-0.495376		4.92188	12.4904		5.04	3.2556
	4.94141	-0.423359		4.94141	11.9872		5.068	2.6768
	4.96094	0.711319		4.96094	12.6777		5.087	1.808
	4.98047	1.07348		4.98047	12.4056		5.098	1.7492
	5	1.78115		5	12.36		5.118	1.9704
	5.01953	0.2781		5.01953	12.4454		5.142	2.2166
	5.03906	-0.0475224		5.03907	12.277		5.158	2.5228
	5.05859	-0.628403		5.0586	12.4878		5.178	2.159
	5.07812	-0.662778		5.07813	12.5601		5.198	1.8702
	5.09766	-0.22769		5.09766	11.2762		5.221	1.5464
	5.11719	0.473883		5.11719	12.1543		5.239	1.3876
	5.13672	-0.588678		5.13672	10.3466		5.258	1.8288
	5.15625	-1.93383		5.15625	10.7578		5.278	2.315
	5.17578	-2.99195		5.17578	12.0223		5.299	2.1412
	5.19531	-2.7916		5.19532	11.5951		5.317	1.8374
	5.21484	-3.30596		5.21485	12.9719		5.34	2.7236
	5.23437	-3.53848		5.23438	12.4805		5.363	2.5098
	5.25391	-2.58302		5.25391	12.6136		5.38	2.096
	5.27344	-1.49016		5.27344	12.2757		5.401	4.4172
	5.29297	-1.49996		5.29297	12.3473		5.418	3.3434
	5.3125	-1.48933		5.3125	12.7323		5.438	2.3196
	5.33203	-1.05132		5.33203	12.3198		5.459	3.4408
	5.35156	-0.681453		5.35157	12.5434		5.477	3.477
	5.37109	-0.279429		5.3711	12.531		5.498	3.3282
	5.39062	-0.743356		5.39063	12.2325		5.517	2.7144
	5.41016	-0.223113		5.41016	11.021		5.54	3.1906
	5.42969	-0.792815		5.42969	9.76414		5.559	3.4668
	5.44922	-0.260246		5.44922	7.32503		5.579	3.233
	5.46875	-0.151781		5.46875	4.55081		5.598	2.8642
	5.48828	0.246986		5.48828	4.4329		5.622	3.0854
	5.50781	-0.18535		5.50782	3.42496		5.638	3.1716
	5.52734	0.0418572		5.52735	6.30909		5.661	3.2828
	5.54687	0.368431		5.54688	9.14826		5.679	3.099
	5.56641	0.100387		5.56641	10.8309		5.707	3.7352
	5.58594	-0.310176		5.58594	12.9726		5.721	3.8914
	5.60547	-1.07621		5.60547	13.2026		5.738	3.0776
	5.625	-0.555499		5.625	12.947		5.757	1.7388
	5.64453	-0.88935		5.64453	13.5304		5.78	2.905
	5.66406	-1.28726		5.66407	13.7077		5.797	2.0612
	5.68359	-0.947248		5.6836	13.5548		5.818	2.4174
	5.70312	-0.770189		5.70313	13.6829		5.839	2.6436
	5.72266	-0.448542		5.72266	13.954		5.86	3.0848
	5.74219	-1.80906		5.74219	12.5321		5.879	4.281
	5.76172	-1.30396		5.76172	12.8185		5.899	4.2972
	5.78125	-1.53909		5.78125	13.0748		5.922	3.9834
	5.80078	-1.60643		5.80078	12.4978		5.939	3.2646
	5.82031	-3.23045		5.82032	13.9018		5.96	3.2058
	5.83984	-3.29159		5.83985	13.5583		5.977	3.627
	5.85937	-3.60289		5.85938	13.3119		5.999	3.2982
	5.87891	-3.89632		5.87891	13.0688		6.021	3.8344
	5.89844	-4.22726		5.89844	13.3877		6.039	4.2656
	5.91797	-4.21682		5.91797	13.8795		6.058	3.3268
	5.9375	-3.62683		5.9375	13.2693		6.078	3.648
	5.95703	-3.25231		5.95703	14.5354		6.1	3.8342
	5.97656	-2.58845		5.97657	14.2621		6.117	2.8154
	5.99609	-1.31393		5.9961	13.6493		6.136	2.8816
	6.01562	-0.00638014		6.01563	14.5991		6.159	2.6378
	6.03516	1.10404		6.03516	14.474		6.182	2.004
	6.05469	0.302579		6.05469	14.281		6.198	2.4002
	6.07422	-0.37577		6.07422	14.6662		6.22	1.9364
	6.09375	-2.07954		6.09375	14.1736		6.237	2.2476
	6.11328	-2.19546		6.11328	13.0885		6.266	2.4888
	6.13281	-2.44048		6.13282	13.3865		6.289	2.705
	6.15234	-1.48759		6.15235	13.1411		6.297	2.6512
	6.17188	-0.884385		6.17188	13.0602		6.319	2.6774
	6.19141	-0.198055		6.19141	13.6845		6.344	3.0886
	6.21094	0.0285462		6.21094	13.5355		6.358	2.7898
	6.23047	-0.58117		6.23047	13.6325		6.377	2.616
	6.25	-1.03661		6.25	13.5097		6.396	2.4472
	6.26953	-0.500717		6.26953	13.2701		6.418	2.6884
	6.28906	-0.852153		6.28907	12.5465		6.438	2.7746
	6.30859	-1.94463		6.3086	12.23		6.458	2.4458
	6.32812	-4.04403		6.32813	12.8895		6.479	2.282
	6.34766	-4.15716		6.34766	12.7727		6.501	4.6082
	6.36719	-5.15387		6.36719	13.2138		6.521	2.6144
	6.38672	-4.74083		6.38672	14.0504		6.537	2.0356
	6.40625	-4.86107		6.40625	13.3849		6.56	1.8868
	6.42578	-2.92527		6.42578	12.5517		6.578	1.823
	6.44531	-1.19097		6.44532	13.393		6.598	1.4492
	6.46484	-1.19809		6.46485	12.7413		6.617	1.3404
	6.48438	-1.87943		6.48438	12.7579		6.638	0.4716
	6.50391	-2.66547		6.50391	14.0015		6.661	1.7378
	6.52344	-2.53862		6.52344	12.8145		6.678	2.864
	6.54297	-2.06862		6.54297	9.53104		6.698	2.9302
	6.5625	-1.90699		6.5625	7.45015		6.718	3.3014
	6.58203	-1.59187		6.58203	3.57384		6.743	2.2576
	6.60156	-2.78204		6.60157	2.00174		6.757	3.1638
	6.62109	-3.18268		6.6211	2.72172		6.779	4.11
	6.64062	-2.23435		6.64063	2.25106		6.797	5.6377
	6.66016	-1.60063		6.66016	3.38071		6.826	3.3124
	6.67969	-1.45699		6.67969	3.0123		6.848	7.0586
	6.69922	-1.38543		6.69922	3.0528		6.858	9.8598
	6.71875	-0.962844		6.71875	3.08251		6.877	11.516
	6.73828	-1.56283		6.73828	2.38651		6.908	12.4572
	6.75781	-2.45946		6.75782	2.39551		6.916	12.5484
	6.77734	-1.93043		6.77735	1.40475		6.938	12.9396
	6.79688	-1.59036		6.79688	2.07316		6.965	13.2808
	6.81641	-1.35396		6.81641	2.3889		6.987	14.422
	6.83594	-0.576952		6.83594	2.20534		7.001	14.4632
	6.85547	0.599498		6.85547	2.78396		7.018	14.7544
	6.875	1.04973		6.875	2.13589		7.04	14.4956
	6.89453	0.733398		6.89453	2.01431		7.059	13.4868
	6.91406	-0.15543		6.91407	1.73		7.08	13.978
	6.93359	-0.78152		6.9336	1.51703		7.098	14.2192
	6.95312	-1.8501		6.95313	1.34768		7.12	13.9604
	6.97266	-2.22172		6.97266	0.993365		7.139	13.8516
	6.99219	-3.2285		6.99219	1.2418		7.158	14.0428
	7.01172	-3.03098		7.01172	1.37609		7.178	14.484
	7.03125	-3.25724		7.03125	1.50173		7.198	14.2752
	7.05078	-2.61003		7.05078	1.66742		7.219	14.5164
	7.07031	-3.08463		7.07032	1.34248		7.237	14.3076
	7.08984	-2.56542		7.08985	1.18131		7.258	14.0988
	7.10938	-3.16366		7.10938	1.02557		7.278	14.29
	7.12891	-3.28113		7.12891	1.03512		7.302	13.9312
	7.14844	-3.74904		7.14844	1.26285		7.319	14.9224
	7.16797	-3.69036		7.16797	1.16746		7.34	13.9636
	7.1875	-4.04359		7.1875	1.28144		7.364	13.3548
	7.20703	-3.84468		7.20703	1.46748		7.386	12.746
	7.22656	-3.2614		7.22657	1.52407		7.406	11.0872
	7.24609	-3.36969		7.2461	1.99383		7.428	12.3284
	7.26562	-3.46634		7.26563	1.87825		7.437	13.0696
	7.28516	-3.52413		7.28516	1.56935		7.464	13.5608
	7.30469	-3.52327		7.30469	1.26697		7.479	13.052
	7.32422	-3.54509		7.32422	0.95754		7.498	13.6932
	7.34375	-2.86045		7.34375	0.594697		7.517	14.7344
	7.36328	-1.65773		7.36328	0.552263		7.54	14.4256
	7.38281	-1.89301		7.38282	0.7497		7.558	14.1168
	7.40234	-2.91438		7.40235	0.263648		7.579	14.658
	7.42188	-4.06833		7.42188	0.158011		7.599	16.1492
	7.44141	-3.32839		7.44141	0.291		7.619	14.6404
	7.46094	-2.72289		7.46094	-0.086806		7.64	14.5816
	7.48047	-1.5027		7.48047	0.587813		7.658	14.0728
	7.5	-2.63287		7.5	0.673725		7.681	14.114
	7.51953	-3.36679		7.51953	0.277763		7.7	14.4552
	7.53906	-3.93129		7.53907	0.441013		7.717	14.3464
	7.55859	-3.45878		7.5586	0.0889398		7.737	14.8876
	7.57812	-2.27829		7.57813	0.391086		7.758	14.9288
	7.59766	-1.69325		7.59766	0.795092		7.78	15.27
	7.61719	-1.18987		7.61719	1.20579		7.798	14.9112
	7.63672	-0.908376		7.63672	1.07236		7.818	14.6524
	7.65625	-1.14685		7.65625	1.37306		7.837	14.9436
	7.67578	-1.29099		7.67578	1.07141		7.86	14.8348
	7.69531	-2.09624		7.69532	0.622972		7.878	14.776
	7.71484	-2.00892		7.71485	0.771465		7.899	15.0672
	7.73438	-1.70869		7.73438	0.0218328		7.917	15.1084
	7.75391	-0.984534		7.75391	0.225326		7.944	15.0996
	7.77344	-0.962314		7.77344	0.0357358		7.959	14.8908
	7.79297	-0.514635		7.79297	-0.501209		7.984	15.032
	7.8125	-1.03787		7.8125	-0.0779066		7.997	15.0232
	7.83203	-0.807753		7.83203	-0.512203		8.026	15.2144
	7.85156	-0.93091		7.85157	-0.353253		8.039	14.6556
	7.87109	-1.16262		7.8711	-0.406112		8.058	14.4968
	7.89062	-1.76601		7.89063	-0.913407		8.077	14.288
	7.91016	-2.14052		7.91016	-0.538843		8.098	15.4792
	7.92969	-2.68006		7.92969	-1.3308		8.118	15.4204
	7.94922	-3.18625		7.94922	-0.583042		8.139	14.8116
	7.96875	-3.60779		7.96875	-0.818461		8.158	15.2528
	7.98828	-3.90719		7.98828	-0.638113		8.179	14.844
	8.00781	-2.88262		8.00782	-0.0852188		8.199	14.9352
	8.02734	-2.10125		8.02735	-0.336638		8.218	15.3264
	8.04688	-0.639237		8.04688	0.0635747		8.242	15.3676
	8.06641	-0.797916		8.06641	-0.571167		8.261	16.8088
	8.08594	-0.927911		8.08594	-0.750362		8.281	16.4
	8.10547	-1.26706		8.10547	2.02822		8.298	15.3912
	8.125	-1.04913		8.125	4.58669		8.319	15.4324
	8.14453	0.0689237		8.14453	7.6578		8.339	16.2236
	8.16406	0.948154		8.16407	10.6628		8.358	15.6148
	8.18359	1.2471		8.1836	9.43905		8.377	16.306
	8.20312	-0.239931		8.20313	9.95531		8.398	18.0472
	8.22266	-0.52475		8.22266	9.68947		8.419	16.2884
	8.24219	-1.6172		8.24219	10.0176		8.439	13.6796
	8.26172	-1.26228		8.26172	11.1225		8.46	12.4708
	8.28125	-1.18298		8.28125	11.0993		8.477	14.012
	8.30078	-0.700793		8.30078	11.6194		8.502	14.6032
	8.32031	-1.35709		8.32032	11.5185		8.517	13.6444
	8.33984	-2.31721		8.33985	11.8638		8.538	15.2856
	8.35937	-2.7302		8.35938	11.4578		8.557	13.2768
	8.37891	-1.85638		8.37891	11.737		8.582	13.168
	8.39844	-0.610801		8.39844	11.4056		8.598	13.7092
	8.41797	-0.816974		8.41797	11.0089		8.618	13.6504
	8.4375	-1.2591		8.4375	10.9987		8.637	13.8916
	8.45703	-1.54916		8.45703	10.796		8.661	14.2828
	8.47656	0.512027		8.47657	11.5476		8.677	14.474
	8.49609	0.435235		8.4961	11.6932		8.697	13.9652
	8.51562	0.470098		8.51563	11.7966		8.717	13.9064
	8.53516	-0.0591715		8.53516	11.23		8.739	13.3976
	8.55469	1.37976		8.55469	10.6345		8.759	14.2888
	8.57422	0.771105		8.57422	10.0803		8.779	13.88
	8.59375	0.691435		8.59375	10.0144		8.802	14.1712
	8.61328	-0.256527		8.61328	9.50665		8.819	14.3624
	8.63281	-0.0641297		8.63282	9.40405		8.839	14.0036
	8.65234	0.0127307		8.65235	9.79005		8.858	13.9948
	8.67187	-0.240293		8.67188	10.0903		8.878	14.486
	8.69141	-0.363923		8.69141	10.5725		8.898	14.2772
	8.71094	-0.224955		8.71094	10.538		8.917	14.3184
	8.73047	0.782776		8.73047	10.4501		8.938	13.5096
	8.75	1.17342		8.75	10.5873		8.96	13.3008
	8.76953	-0.0723831		8.76953	10.3759		8.981	14.392
	8.78906	-0.466527		8.78907	11.0981		8.997	13.5332
	8.80859	1.25687		8.8086	10.9518		9.018	14.7744
	8.82812	3.50592		8.82813	10.7225		9.037	14.1156
	8.84766	3.38646		8.84766	11.305		9.063	14.1068
	8.86719	1.56417		8.86719	10.4482		9.078	13.898
	8.88672	0.839927		8.88672	10.7136		9.099	13.7892
	8.90625	1.2421		8.90625	10.3474		9.117	14.4304
	8.92578	1.87863		8.92578	10.4115		9.146	15.5216
	8.94531	1.52		8.94532	10.3549		9.167	16.7628
	8.96484	1.32239		8.96485	10.5931		9.178	17.304
	8.98437	0.444288		8.98438	10.5636		9.197	17.2452
	9.00391	1.47272		9.00391	10.1572		9.219	15.8864
	9.02344	2.62956		9.02344	10.4546		9.238	15.9276
	9.04297	2.85878		9.04297	10.0888		9.259	15.7688
	9.0625	1.29603		9.0625	10.5095		9.278	15.91
	9.08203	0.967616		9.08203	10.1176		9.299	15.5512
	9.10156	2.58187		9.10157	9.93203		9.321	15.8924
	9.12109	1.98557		9.1211	10.0701		9.338	15.8836
	9.14062	-0.465483		9.14063	9.6971		9.361	17.0748
	9.16016	-2.00749		9.16016	10.4673		9.379	16.066
	9.17969	-1.73438		9.17969	9.70803		9.4	16.0572
	9.19922	-0.778713		9.19922	9.66346		9.418	15.8484
	9.21875	-1.11004		9.21875	9.98754		9.438	15.1896
	9.23828	-1.10639		9.23828	9.58195		9.46	15.3808
	9.25781	-0.883196		9.25782	10.2587		9.478	16.422
	9.27734	-1.15112		9.27735	10.649		9.498	16.3632
	9.29687	-0.938479		9.29688	10.1324		9.518	15.9044
	9.31641	-1.06443		9.31641	10.5958		9.539	16.1456
	9.33594	-0.774973		9.33594	10.3519		9.557	16.1868
	9.35547	-1.03689		9.35547	10.1635		9.578	16.428
	9.375	-0.59918		9.375	10.516		9.597	16.3692
	9.39453	-0.242339		9.39453	9.75054		9.625	16.1104
	9.41406	0.0578863		9.41407	10.4425		9.647	16.7516
	9.43359	-0.422023		9.4336	10.196		9.657	15.7428
	9.45312	0.142101		9.45313	10.3243		9.678	16.734
	9.47266	1.47607		9.47266	10.6553		9.705	16.3752
	9.49219	2.1453		9.49219	10.4621		9.725	16.7664
	9.51172	1.28438		9.51172	10.4066		9.738	16.0076
	9.53125	-0.357941		9.53125	10.3902		9.757	15.6488
	9.55078	-0.811249		9.55078	10.5224		9.781	15.39
	9.57031	-0.315527		9.57032	9.80118		9.796	15.6812
	9.58984	0.008546		9.58985	10.016		9.817	15.9224
	9.60937	-0.436884		9.60938	9.51129		9.838	15.7136
	9.62891	-0.818064		9.62891	9.84799		9.859	15.2548
	9.64844	-1.08826		9.64844	10.4814		9.879	15.646
	9.66797	-0.318691		9.66797	10.223		9.897	15.4872
	9.6875	-0.872334		9.6875	10.3037		9.921	16.0784
	9.70703	-1.83677		9.70703	9.75449		9.939	15.2696
	9.72656	-3.78165		9.72657	9.70124		9.96	13.8108
	9.74609	-4.48504		9.7461	9.84215		9.978	14.152
	9.76562	-4.30846		9.76563	10.053		9.998	13.5432
	9.78516	-4.06279		9.78516	9.96592		10.021	13.3844
	9.80469	-2.54376		9.80469	9.91014		10.038	13.8256
	9.82422	-1.58196		9.82422	10.0666		10.056	14.0168
	9.84375	-0.990783		9.84375	9.87274		10.078	15.158
	9.86328	-1.96107		9.86328	10.6817		10.1	14.1992
	9.88281	-2.42585		9.88282	10.2959		10.118	14.2904
	9.90234	-1.94441		9.90235	10.1449		10.138	14.2816
	9.92187	-0.0201259		9.92188	10.3128		10.157	14.0728
	9.94141	1.0622		9.94141	9.87653		10.182	13.814
	9.96094	1.14795		9.96094	10.3166		10.198	13.4052
	9.98047	-0.600261		9.98047	10.0415		10.22	13.3964
	10	-1.13089		10	10.302		10.238	12.6376
	10.0195	-0.0304764		10.0195	10.0884		10.267	11.4788
	10.0391	1.04924		10.0391	9.56362		10.28	11.62
	10.0586	1.23561		10.0586	10.5693		10.298	11.8112
	10.0781	0.349868		10.0781	9.91109		10.316	11.2524
	10.0977	0.263689		10.0977	10.1349		10.341	11.7436
	10.1172	-0.0517081		10.1172	10.3104		10.358	12.8348
	10.1367	0.0306431		10.1367	10.1812		10.377	13.226
	10.1562	-0.199997		10.1563	10.5574		10.398	13.5672
	10.1758	-0.661507		10.1758	10.8642		10.42	15.1584
	10.1953	-0.846822		10.1953	11.1737		10.439	15.9496
	10.2148	-1.13491		10.2148	10.8965		10.457	15.0908
	10.2344	-0.28381		10.2344	11.1694		10.481	14.882
	10.2539	-0.352102		10.2539	10.9494		10.498	15.2232
	10.2734	0.499101		10.2734	11.1176		10.518	16.2644
	10.293	0.532056		10.293	10.6944		10.538	15.1556
	10.3125	1.51931		10.3125	10.9722		10.562	14.5468
	10.332	0.893799		10.332	10.5126		10.579	13.638
	10.3516	1.48819		10.3516	10.6899		10.597	13.0292
	10.3711	4.65119		10.3711	11.0039		10.618	12.6704
	10.3906	9.20432		10.3906	10.8147		10.637	13.7116
	10.4102	12.0892		10.4102	11.0512		10.659	12.8028
	10.4297	11.4666		10.4297	10.7461		10.677	13.894
	10.4492	10.9758		10.4492	10.8117		10.697	13.9852
	10.4687	10.3242		10.4688	10.757		10.717	14.0764
	10.4883	10.3279		10.4883	10.9053		10.742	13.6676
	10.5078	9.9686		10.5078	11.3096		10.757	14.8088
	10.5273	10.3079		10.5273	11.411		10.781	15.95
	10.5469	9.96127		10.5469	11.4107		10.798	16.0412
	10.5664	10.1357		10.5664	11.8704		10.822	16.9824
	10.5859	10.8793		10.5859	11.0174		10.837	17.6236
	10.6055	11.9189		10.6055	11.1368		10.858	16.9648
	10.625	11.2682		10.625	10.9927		10.877	16.356
	10.6445	11.4176		10.6445	10.8594		10.899	17.4472
	10.6641	10.3832		10.6641	11.554		10.917	17.2884
	10.6836	10.5878		10.6836	11.1497		10.937	18.2296
	10.7031	9.55543		10.7031	11.2519		10.957	18.7208
	10.7227	9.6738		10.7227	10.7034		10.979	19.312
	10.7422	10.0541		10.7422	10.5133		10.999	18.9532
	10.7617	9.68058		10.7617	10.2051		11.022	18.3944
	10.7812	10.2927		10.7813	10.5158		11.04	18.9356
	10.8008	9.59773		10.8008	10.5903		11.062	19.3268
	10.8203	12.0376		10.8203	10.7794		11.079	19.518
	10.8398	11.4675		10.8398	11.1887		11.098	18.3092
	10.8594	12.0053		10.8594	10.9157		11.121	18.6004
	10.8789	10.0971		10.8789	10.9692		11.139	18.3416
	10.8984	10.8228		10.8984	10.8375		11.158	18.3328
	10.918	11.1093		10.918	10.8461		11.177	17.674
	10.9375	10.4833		10.9375	11.1938		11.198	17.6652
	10.957	10.3716		10.957	11.3645		11.218	17.1564
	10.9766	10.9656		10.9766	10.8832		11.238	17.2976
	10.9961	11.8781		10.9961	11.3885		11.256	17.0888
	11.0156	11.9908		11.0156	10.6905		11.278	17.03
	11.0352	11.9562		11.0352	11.4141		11.301	16.3712
	11.0547	10.8427		11.0547	11.679		11.318	17.0624
	11.0742	9.70208		11.0742	11.6659		11.34	16.3536
	11.0937	8.88762		11.0938	12.1696		11.357	16.2448
	11.1133	9.81437		11.1133	11.4341		11.386	14.486
	11.1328	10.465		11.1328	11.8638		11.407	17.3772
	11.1523	9.83036		11.1523	11.1729		11.416	17.3684
	11.1719	9.76938		11.1719	10.5587		11.437	16.0096
	11.1914	9.55024		11.1914	10.6146		11.461	16.0008
	11.2109	9.43853		11.2109	10.4836		11.477	13.942
	11.2305	10.1771		11.2305	10.3556		11.497	13.0332
	11.25	9.86195		11.25	11.0519		11.517	13.1744
	11.2695	10.6586		11.2695	10.8699		11.539	13.7656
	11.2891	10.0856		11.2891	11.1515		11.558	14.2068
	11.3086	10.2623		11.3086	11.159		11.577	13.898
	11.3281	9.42866		11.3281	11.2305		11.601	14.0892
	11.3477	9.61881		11.3477	11.3877		11.618	14.1304
	11.3672	9.16573		11.3672	11.0847		11.639	13.3716
	11.3867	10.1831		11.3867	11.7924		11.657	13.4128
	11.4062	9.68453		11.4063	11.0819		11.679	13.404
	11.4258	10.0332		11.4258	11.3446		11.7	13.7952
	11.4453	9.26763		11.4453	11.4051		11.717	15.4364
	11.4648	9.35686		11.4648	11.2882		11.738	13.8276
	11.4844	9.05312		11.4844	11.7609		11.757	14.3688
	11.5039	9.99956		11.5039	11.7196		11.78	15.26
	11.5234	11.0567		11.5234	11.0493		11.798	15.1012
	11.543	12.1966		11.543	11.4847		11.817	15.1424
	11.5625	11.3819		11.5625	11.2766		11.837	15.4836
	11.582	11.3552		11.582	11.1473		11.861	15.0748
	11.6016	10.8315		11.6016	12.0376		11.88	14.166
	11.6211	10.5711		11.6211	11.6231		11.901	13.6072
	11.6406	10.6709		11.6406	11.8627		11.919	12.1484
	11.6602	9.81677		11.6602	12.0684		11.944	12.3896
	11.6797	10.7503		11.6797	11.6633		11.958	13.3808
	11.6992	9.7526		11.6992	11.7041		11.978	13.522
	11.7187	11.0759		11.7188	11.799		11.999	13.0632
	11.7383	10.0888		11.7383	11.3102
	11.7578	10.3026		11.7578	11.2188
	11.7773	9.73665		11.7773	11.0094
	11.7969	9.9357		11.7969	11.07
	11.8164	9.70989		11.8164	10.9504
	11.8359	10.4193		11.8359	11.6817
	11.8555	11.4022		11.8555	11.4108
	11.875	11.5687		11.875	10.5532
	11.8945	12.0125		11.8945	11.7243
	11.9141	11.0818		11.9141	11.2389
	11.9336	10.5723		11.9336	11.4335
	11.9531	9.21501		11.9531	12.5378
	11.9727	9.77663		11.9727	11.8997
	11.9922	11.2658		11.9922	12.1517

## Sheet: Figure 2d,f,g
	Figure 2d			Figure 2f							Figure 2g
				Experiment				exponential fit			Experiment			exponential fit
	bin center	count		rate at < 7.5 pN	rate at 10 pN	rate at 20 pN		F (pN)	rate (1/s)		Force (pN)	rate (1/s)		F (pN)	rate (1/s)
	5.8	0		0.0195	0.5965	0.0195		5	0.500661		5	0.0272		5	0.774404
	6.6	1		0.2957	0.2261	0.0739		5.1	0.498852		5	0.0467		5.1	0.771744
	7.4	0		1.6381	0.1248	0.9066		5.2	0.49705		5	0.607		5.2	0.769093
	8.2	4		0.3774	0.1949	0.0973		5.3	0.495253		5	0.9767		5.3	0.766451
	9	7		0.1051	0.2651	0.035		5.4	0.493464		5	1.8949		5.4	0.763818
	9.8	6			1.2242	0.6187		5.5	0.491681		9.5	0.1284		5.5	0.761194
	10.6	6				0.2802		5.6	0.489904		9.5	0.8833		5.6	0.75858
	11.4	3				0.249		5.7	0.488134		9.5	1.1362		5.7	0.755974
	12.2	0				0.0623		5.8	0.48637		10	0.9728		5.8	0.753377
	13	1				0.0156		5.9	0.484613		12.5	1.1518		5.9	0.75079
	13.8	0				0.4553		6	0.482861		12.5	0.642		6	0.748211
						0.4981		6.1	0.481117		13.5	0.5331		6.1	0.745641
						0.1051		6.2	0.479378		15	0.4747		6.2	0.743079
						0.284		6.3	0.477646		15	0.3735		6.3	0.740527
						0.2957		6.4	0.47592		15	0.0739		6.4	0.737983
						0.5214		6.5	0.4742					6.5	0.735448
								6.6	0.472487					6.6	0.732922
								6.7	0.470779					6.7	0.730405
								6.8	0.469078					6.8	0.727896
								6.9	0.467383					6.9	0.725395
								7	0.465694					7	0.722904
								7.1	0.464012					7.1	0.720421
								7.2	0.462335					7.2	0.717946
								7.3	0.460664					7.3	0.71548
								7.4	0.459					7.4	0.713022
								7.5	0.457341					7.5	0.710573
								7.6	0.455689					7.6	0.708132
								7.7	0.454042					7.7	0.7057
								7.8	0.452401					7.8	0.703276
								7.9	0.450767					7.9	0.70086
								8	0.449138					8	0.698453
								8.1	0.447515					8.1	0.696054
								8.2	0.445898					8.2	0.693663
								8.3	0.444287					8.3	0.69128
								8.4	0.442681					8.4	0.688905
								8.5	0.441082					8.5	0.686539
								8.6	0.439488					8.6	0.684181
								8.7	0.4379					8.7	0.681831
								8.8	0.436317					8.8	0.679489
								8.9	0.434741					8.9	0.677155
								9	0.43317					9	0.674829
								9.1	0.431605					9.1	0.672511
								9.2	0.430045					9.2	0.670201
								9.3	0.428491					9.3	0.667899
								9.4	0.426943					9.4	0.665604
								9.5	0.4254					9.5	0.663318
								9.6	0.423863					9.6	0.66104
								9.7	0.422331					9.7	0.658769
								9.8	0.420805					9.8	0.656506
								9.9	0.419284					9.9	0.654251
								10	0.417769					10	0.652004
								10.1	0.41626					10.1	0.649764
								10.2	0.414756					10.2	0.647532
								10.3	0.413257					10.3	0.645308
								10.4	0.411764					10.4	0.643091
								10.5	0.410276					10.5	0.640882
								10.6	0.408793					10.6	0.638681
								10.7	0.407316					10.7	0.636487
								10.8	0.405844					10.8	0.634301
								10.9	0.404378					10.9	0.632122
								11	0.402917					11	0.629951
								11.1	0.401461					11.1	0.627787
								11.2	0.40001					11.2	0.62563
								11.3	0.398565					11.3	0.623482
								11.4	0.397124					11.4	0.62134
								11.5	0.395689					11.5	0.619206
								11.6	0.39426					11.6	0.617079
								11.7	0.392835					11.7	0.614959
								11.8	0.391416					11.8	0.612847
								11.9	0.390001					11.9	0.610742
								12	0.388592					12	0.608644
								12.1	0.387188					12.1	0.606553
								12.2	0.385789					12.2	0.60447
								12.3	0.384395					12.3	0.602393
								12.4	0.383006					12.4	0.600324
								12.5	0.381622					12.5	0.598262
								12.6	0.380243					12.6	0.596207
								12.7	0.378869					12.7	0.594159
								12.8	0.3775					12.8	0.592118
								12.9	0.376136					12.9	0.590084
								13	0.374776					13	0.588057
								13.1	0.373422					13.1	0.586037
								13.2	0.372073					13.2	0.584024
								13.3	0.370728					13.3	0.582018
								13.4	0.369389					13.4	0.580019
								13.5	0.368054					13.5	0.578027
								13.6	0.366724					13.6	0.576041
								13.7	0.365399					13.7	0.574063
								13.8	0.364079					13.8	0.572091
								13.9	0.362763					13.9	0.570126
								14	0.361452					14	0.568167
								14.1	0.360146					14.1	0.566216
								14.2	0.358845					14.2	0.564271
								14.3	0.357548					14.3	0.562333
								14.4	0.356256					14.4	0.560401
								14.5	0.354969					14.5	0.558476
								14.6	0.353686					14.6	0.556558
								14.7	0.352408					14.7	0.554646
								14.8	0.351135					14.8	0.552741
								14.9	0.349866					14.9	0.550842
								15	0.348602					15	0.54895
								15.1	0.347342					15.1	0.547064
								15.2	0.346087					15.2	0.545185
								15.3	0.344836					15.3	0.543313
								15.4	0.34359					15.4	0.541446
								15.5	0.342349					15.5	0.539586
								15.6	0.341112					15.6	0.537733
								15.7	0.339879					15.7	0.535886
								15.8	0.338651					15.8	0.534045
								15.9	0.337427					15.9	0.532211
								16	0.336208					16	0.530383
								16.1	0.334993					16.1	0.528561
								16.2	0.333783					16.2	0.526745
								16.3	0.332576					16.3	0.524936
								16.4	0.331375					16.4	0.523133
								16.5	0.330177					16.5	0.521336
								16.6	0.328984					16.6	0.519545
								16.7	0.327795					16.7	0.51776
								16.8	0.326611					16.8	0.515982
								16.9	0.325431					16.9	0.51421
								17	0.324255					17	0.512443
								17.1	0.323083					17.1	0.510683
								17.2	0.321916					17.2	0.508929
								17.3	0.320752					17.3	0.507181
								17.4	0.319593					17.4	0.505439
								17.5	0.318439					17.5	0.503703
								17.6	0.317288					17.6	0.501972
								17.7	0.316141					17.7	0.500248
								17.8	0.314999					17.8	0.49853
								17.9	0.313861					17.9	0.496817
								18	0.312727					18	0.495111
								18.1	0.311597					18.1	0.49341
								18.2	0.310471					18.2	0.491715
								18.3	0.309349					18.3	0.490026
								18.4	0.308231					18.4	0.488343
								18.5	0.307117					18.5	0.486666
								18.6	0.306008					18.6	0.484994
								18.7	0.304902					18.7	0.483328
								18.8	0.3038					18.8	0.481668
								18.9	0.302702					18.9	0.480013
								19	0.301608					19	0.478364
								19.1	0.300519					19.1	0.476721
								19.2	0.299433					19.2	0.475084
								19.3	0.298351					19.3	0.473452
								19.4	0.297273					19.4	0.471826
								19.5	0.296198					19.5	0.470205
								19.6	0.295128					19.6	0.46859
								19.7	0.294062					19.7	0.46698
								19.8	0.292999					19.8	0.465376
								19.9	0.29194					19.9	0.463778
								20	0.290885					20	0.462185
								20.1	0.289834					20.1	0.460597
								20.2	0.288787					20.2	0.459015
								20.3	0.287744					20.3	0.457438
								20.4	0.286704					20.4	0.455867
								20.5	0.285668					20.5	0.454301
								20.6	0.284636					20.6	0.452741
								20.7	0.283607					20.7	0.451185
								20.8	0.282582					20.8	0.449636
								20.9	0.281561					20.9	0.448091
								21	0.280544					21	0.446552
								21.1	0.27953					21.1	0.445018
								21.2	0.27852					21.2	0.443489
								21.3	0.277514					21.3	0.441966
								21.4	0.276511					21.4	0.440448
								21.5	0.275512					21.5	0.438935
								21.6	0.274516					21.6	0.437427
								21.7	0.273524					21.7	0.435925
								21.8	0.272536					21.8	0.434427
								21.9	0.271551					21.9	0.432935
								22	0.27057					22	0.431448

## Sheet: Figure 3c,d
Figure 3c					Figure 3d
time (ns)	centre of mass distance (Å)				centre of mass distance (Å)	Free energy (kcal/mol)
0	36.7034				33.6292	2.99769
0.005	36.7034				33.2584	1.41206
0.01	35.8728				32.8876	2.60226
0.015	36.5401				32.5169	2.1397
0.02	36.5022				32.1461	3.67652
0.025	36.5866				31.7753	0.944016
0.03	36.5852				31.4045	2.53003
0.035	36.5565				31.0337	1.85685
0.04	36.6641				30.6629	2.94907
0.045	36.2656				30.2921	2.68971
0.05	35.7967				29.9213	1.87557
0.055	34.2544				29.5506	3.31863
0.06	33.5847				29.1798	1.4503
0.065	33.8122				28.809	3.45563
0.07	33.2782				28.4382	1.80811
0.075	33.9231				28.0674	2.78195
0.08	33.8928				27.6966	3.24051
0.085	33.9422				27.3258	2.40185
0.09	34.3797				26.9551	2.61048
0.095	34.4057				26.5843	3.23234
0.1	32.9014				26.2135	5.02388
0.105	32.8917				25.8427	7.86132
0.11	32.582				25.4719	4.31387
0.115	33.1816				25.1011	5.08991
0.12	32.5321				24.7303	2.07597
0.125	32.3894				24.3596	5.19369
0.13	32.2871				23.9888	5.22664
0.135	31.6157				23.618	5.0563
0.14	30.5926				23.2472	3.14068
0.145	30.4944				22.8764	2.91168
0.15	29.9659				22.5056	2.40053
0.155	29.6091				22.1348	3.40908
0.16	29.1154				21.764	6.06091
0.165	29.8021				21.3933	3.17761
0.17	29.742				21.0225	5.14727
0.175	29.0928				20.6517	2.88916
0.18	29.7219				20.2809	2.20295
0.185	30.2475				19.9101	1.74324
0.19	29.762				19.5393	4.19425
0.195	29.596				19.1685	2.13787
0.2	29.1384				18.7978	3.64103
0.205	28.6564				18.427	2.33883
0.21	28.3202				18.0562	2.54994
0.215	29.7035				17.6854	2.91807
0.22	29.0884				17.3146	3.09446
0.225	29.1312				16.9438	4.69219
0.23	28.7568				16.573	1.94876
0.235	28.356				16.2022	3.42127
0.24	28.52				15.8315	3.4619
0.245	28.9473				15.4607	4.36064
0.25	28.8687				15.0899	2.4681
0.255	28.2744				14.7191	4.84992
0.26	28.6283				14.3483	3.58973
0.265	28.1309				13.9775	5.0922
0.27	28.2904				13.6067	4.46851
0.275	28.3919				13.236	3.98089
0.28	27.9936				12.8652	5.42372
0.285	28.0164				12.4944	8.62958
0.29	27.0512				12.1236	6.72182
0.295	27.3621				11.7528	3.89245
0.3	26.6219				11.382	5.35865
0.305	27.0514				11.0112	5.41744
0.31	27.1652				10.6404	8.02875
0.315	27.6788				10.2697	6.05859
0.32	27.2898				9.89888	6.8462
0.325	27.0798				9.52809	5.55546
0.33	27.1011				9.1573	5.50323
0.335	27.6861				8.78652	6.60472
0.34	28.2057				8.41573	7.34291
0.345	27.8806				8.04494	5.40246
0.35	28.1067				7.67416	8.6917
0.355	29.2202				7.30337	7.17369
0.36	29.6341				6.93258	10.2593
0.365	28.7238				6.5618	7.5397
0.37	29.4368				6.19101	9.66826
0.375	28.4556				5.82022	8.64949
0.38	29.3451				5.44944	9.39356
0.385	29.2986				5.07865	6.16528
0.39	29.1193				4.70786	10.5808
0.395	28.316				4.33708	10.7721
0.4	28.3535				3.96629	9.69628
0.405	27.4895				3.59551	10.1861
0.41	28.2127				3.22472	13.5936
0.415	27.5115				2.85393	12.3383
0.42	28.3429				2.48315	15.0662
0.425	28.0214				2.11236	15.1576
0.43	27.9624				1.74157	23.105
0.435	27.5036				1.37079	19.8079
0.44	27.2652				1	24.191
0.445	27.5755
0.45	27.641
0.455	25.8424
0.46	26.6577
0.465	26.7031
0.47	25.7853
0.475	26.8259
0.48	26.8028
0.485	26.2112
0.49	25.9207
0.495	25.9994
0.5	25.9576
0.505	24.4685
0.51	25.8879
0.515	25.2228
0.52	23.9589
0.525	24.0468
0.53	24.0813
0.535	24.2264
0.54	24.382
0.545	24.3025
0.55	23.4087
0.555	23.4975
0.56	23.0941
0.565	23.5575
0.57	23.1172
0.575	24.0093
0.58	24.0883
0.585	23.4334
0.59	23.0116
0.595	22.0473
0.6	22.4951
0.605	22.5961
0.61	22.3624
0.615	24.189
0.62	23.928
0.625	23.8675
0.63	23.9626
0.635	23.7791
0.64	22.9848
0.645	22.0894
0.65	22.32
0.655	22.6634
0.66	22.7076
0.665	23.224
0.67	23.8193
0.675	24.2755
0.68	23.6516
0.685	23.446
0.69	23.4378
0.695	22.7696
0.7	23.5538
0.705	23.1899
0.71	24.1762
0.715	23.9662
0.72	23.1799
0.725	22.741
0.73	22.2686
0.735	23.0431
0.74	22.0421
0.745	22.2799
0.75	22.7391
0.755	22.8151
0.76	23.1032
0.765	22.7884
0.77	22.8398
0.775	22.2195
0.78	21.6218
0.785	21.5071
0.79	20.7305
0.795	20.5436
0.8	19.6123
0.805	19.0727
0.81	19.4522
0.815	19.874
0.82	19.0958
0.825	18.3643
0.83	18.7882
0.835	18.0557
0.84	19.0127
0.845	18.1374
0.85	17.7333
0.855	17.3135
0.86	17.6214
0.865	17.0532
0.87	17.5417
0.875	17.6209
0.88	17.3851
0.885	17.7424
0.89	17.7515
0.895	16.4893
0.9	16.1173
0.905	15.4352
0.91	15.158
0.915	15.9683
0.92	15.8
0.925	15.36
0.93	13.9168
0.935	13.7553
0.94	13.9197
0.945	14.9839
0.95	15.8479
0.955	16.1709
0.96	14.3642
0.965	13.9353
0.97	13.1708
0.975	15.0168
0.98	15.9183
0.985	16.117
0.99	15.9402
0.995	15.3667
1	15.8789
1.005	16.3272
1.01	16.8515
1.015	17.4739
1.02	16.8906
1.025	16.1319
1.03	15.8966
1.035	15.2146
1.04	15.9318
1.045	15.3759
1.05	15.4316
1.055	15.5423
1.06	15.3589
1.065	14.3683
1.07	13.955
1.075	14.1882
1.08	13.2257
1.085	12.8008
1.09	11.9729
1.095	11.3874
1.1	12.7043
1.105	12.3701
1.11	12.9191
1.115	11.949
1.12	11.3609
1.125	11.0237
1.13	10.8587
1.135	10.8612
1.14	12.2692
1.145	12.8629
1.15	13.3032
1.155	13.1406
1.16	11.8842
1.165	10.2928
1.17	9.73358
1.175	10.2357
1.18	10.991
1.185	10.6494
1.19	10.903
1.195	11.8588
1.2	11.8064
1.205	10.7612
1.21	11.7836
1.215	12.9155
1.22	13.7375
1.225	13.3003
1.23	13.196
1.235	12.1174
1.24	11.8439
1.245	12.0651
1.25	12.1712
1.255	11.6271
1.26	10.8826
1.265	10.5446
1.27	10.7036
1.275	11.2409
1.28	10.4884
1.285	10.2751
1.29	10.4726
1.295	11.0779
1.3	9.186
1.305	8.83589
1.31	9.18359
1.315	8.79509
1.32	7.40268
1.325	8.6654
1.33	7.64424
1.335	7.18879
1.34	7.9981
1.345	5.37517
1.35	4.80311
1.355	4.3956
1.36	4.53669
1.365	3.99185
1.37	4.69972
1.375	4.30336
1.38	2.8256
1.385	3.59796
1.39	3.39704
1.395	3.36027
1.4	3.51081
1.405	3.95545
1.41	4.14878
1.415	4.0555
1.42	5.48472
1.425	4.99366
1.43	5.04364
1.435	4.97833
1.44	4.00915
1.445	3.01475
1.45	3.57356
1.455	3.17081
1.46	3.02141
1.465	2.34532
1.47	2.74949
1.475	3.5796
1.48	4.93206
1.485	5.7002
1.49	4.96476
1.495	5.16554
1.5	5.14192
1.505	4.87933
1.51	5.24481
1.515	4.21441
1.52	4.22005
1.525	5.05138
1.53	4.57497
1.535	5.12655
1.54	6.19798
1.545	5.14456
1.55	5.77746
1.555	6.73925
1.56	7.01147
1.565	6.75056
1.57	4.94167
1.575	4.72732
1.58	4.39373
1.585	3.34974
1.59	2.881
1.595	2.51924
1.6	3.20323
1.605	3.84603
1.61	4.32351
1.615	4.8863
1.62	5.29181
1.625	5.16836
1.63	4.84833
1.635	6.31326
1.64	5.99856
1.645	4.90351
1.65	3.62276
1.655	2.43882
1.66	2.2956
1.665	2.52483
1.67	2.02468
1.675	2.1882
1.68	2.11916
1.685	2.37561
1.69	3.17866
1.695	3.32752
1.7	3.07619
1.705	1.92723
1.71	1.53003
1.715	1.77859
1.72	2.91731
1.725	4.02122
1.73	4.05613
1.735	4.47164
1.74	3.57794
1.745	3.39822
1.75	3.30556
1.755	2.96123
1.76	3.26634
1.765	2.81257
1.77	2.79555
1.775	2.83595
1.78	3.02906
1.785	3.16609
1.79	3.57583
1.795	4.42219
1.8	4.55113
1.805	3.14829
1.81	3.59426
1.815	2.72645
1.82	2.42443
1.825	1.99791
1.83	2.09539
1.835	3.0121
1.84	3.44414
1.845	3.56102
1.85	2.14001
1.855	2.61258
1.86	3.25693
1.865	2.88244
1.87	3.70233
1.875	4.151
1.88	4.22141
1.885	4.09547
1.89	3.47447
1.895	4.35718
1.9	4.59394
1.905	5.70056
1.91	4.49869
1.915	4.44737
1.92	4.4793
1.925	5.26155
1.93	5.59199
1.935	5.61997
1.94	5.47106
1.945	5.33164
1.95	3.94882
1.955	2.39675
1.96	1.45541
1.965	1.27161
1.97	2.65758
1.975	3.37104
1.98	2.84395
1.985	2.99698
1.99	2.62881
1.995	2.649
2	2.68582

## Sheet: Figure 3e,f
Figure 3e							Figure 3f
Original		Subsampled as presented on the figure
Time (ns)	Center of mass distance (Å)	Time (ns)	Center of mass distance (Å)				Center of mass distance (Å)	Free energy (kcal/mol)
0	19.5215	0.014	18.0296				0.234195	11.184
0.004	19.5215	0.034	16.3875				0.426234	8.17004
0.008	17.3279	0.054	14.8112				0.619216	7.81828
0.012	17.8723	0.074	13.0706				0.813147	7.37276
0.016	18.6763	0.094	11.1658				1.00804	9.65826
0.02	17.8546	0.114	9.42529				1.20389	6.86082
0.024	17.1358	0.134	9.1954				1.40071	8.22696
0.028	16.9952	0.154	9.65517				1.59851	8.36895
0.032	17.1795	0.174	9.22824				1.79729	7.60414
0.036	18.0945	0.194	8.34154				1.99707	6.87777
0.04	16.3664	0.214	7.91461				2.19785	5.46732
0.044	15.7533	0.234	8.07882				2.39963	6.57948
0.048	15.1613	0.254	8.50575				2.60243	6.23985
0.052	13.7561	0.274	9.06404				2.80626	5.87398
0.056	12.7874	0.294	9.12972				3.01111	5.90805
0.06	12.7488	0.314	8.99836				3.217	6.80874
0.064	14.025	0.334	8.96552				3.42394	7.57707
0.068	14.7802	0.354	9.42529				3.63193	5.05804
0.072	14.7811	0.374	9.26108				3.84099	5.97197
0.076	14.6437	0.394	8.44007				4.05112	5.94091
0.08	14.4171	0.414	8.60427				4.26232	6.6353
0.084	13.5272	0.434	8.44007				4.47461	4.64536
0.088	11.0454	0.454	6.56814				4.688	5.28654
0.092	10.5074	0.474	6.14122				4.90249	5.82339
0.096	10.5051	0.494	6.60099				5.1181	5.20985
0.1	10.3854	0.514	6.2069				5.33482	4.52752
0.104	10.1773	0.534	5.6486				5.55268	6.1313
0.108	9.18638	0.554	5.77997				5.77167	5.5722
0.112	8.7403	0.574	6.46962				5.99182	3.39342
0.116	8.95528	0.594	7.12644				6.21312	4.11317
0.12	7.95205	0.614	6.69951				6.43558	3.15113
0.124	8.55075	0.634	6.14122				6.65922	4.95462
0.128	9.0041	0.654	6.89655				6.88405	3.65713
0.132	9.5902	0.674	8.17734				7.11007	4.18414
0.136	9.82241	0.694	8.11166				7.33729	4.30706
0.14	8.96426	0.714	6.83087				7.56573	4.29946
0.144	9.16422	0.734	6.14122				7.79539	3.93775
0.148	9.86457	0.754	5.94417				8.02628	3.48418
0.152	9.52109	0.774	5.77997				8.25831	3.31164
0.156	8.68027	0.794	6.07553				8.49169	3.52742
0.16	10.2775	0.814	7.22496				8.72635	4.65691
0.164	9.56452	0.834	7.84893				8.96227	3.99379
0.168	9.49615	0.854	7.12644				9.19948	3.22254
0.172	10.939	0.874	7.55337				9.43798	3.22519
0.176	9.85186	0.894	7.68473				9.67779	2.64256
0.18	8.43557	0.914	6.5353				9.91892	3.47618
0.184	8.9523	0.934	5.3202				10.1614	2.64567
0.188	8.58357	0.954	4.95895				10.4052	3.33291
0.192	8.64211	0.974	5.61576				10.6503	2.97314
0.196	7.69929	0.994	6.33826				10.8968	3.742
0.2	7.66454	1.014	6.30542				11.1447	2.3026
0.204	7.75134	1.034	6.83087				11.3939	1.75931
0.208	8.57634	1.054	6.10837				11.6445	3.42202
0.212	6.81256	1.074	4.56486				11.8966	3.73725
0.216	8.47243	1.094	4.46634				12.1501	3.56252
0.22	7.65253	1.114	4.49918				12.405	2.67304
0.224	7.32058	1.134	5.51724				12.6613	3.97161
0.228	6.6021	1.154	6.00985				12.9191	4.96267
0.232	8.41016	1.174	5.87849				13.1784	3.58864
0.236	9.18802	1.194	5.58292				13.4391	4.66236
0.24	7.89042	1.214	5.61576				13.7013	6.0399
0.244	7.04729	1.234	5.15599				13.9651	6.53438
0.248	9.10367	1.254	4.63054				14.2303	4.16556
0.252	8.3378	1.274	4.86043				14.4971	3.92618
0.256	8.57107	1.294	5.02463				14.7654	2.56392
0.26	8.40426	1.314	6.00985				15.0353	4.17708
0.264	7.84794	1.334	5.91133				15.3068	1.02159
0.268	8.60346	1.354	5.41872				15.5798	4.6552
0.272	9.28559	1.374	5.97701				15.8545	4.41205
0.276	8.87835	1.394	6.30542				16.1307	1.30763
0.28	9.2508	1.414	6.3711
0.284	10.4932	1.434	6.50246
0.288	9.62057	1.454	5.6486
0.292	8.65484	1.474	5.71429
0.296	9.2067	1.494	5.74713
0.3	10.2436	1.514	5.77997
0.304	9.86585	1.534	5.61576
0.308	8.53341	1.554	5.68145
0.312	7.30034	1.574	6.63383
0.316	8.43395	1.594	6.76519
0.32	8.8159	1.614	6.14122
0.324	8.81109	1.634	5.28736
0.328	9.12096	1.654	4.95895
0.332	8.8141	1.674	5.87849
0.336	9.45552	1.694	5.97701
0.34	8.84847	1.714	5.58292
0.344	8.04673	1.734	5.35304
0.348	9.02033	1.754	5.18883
0.352	9.09741	1.774	4.53202
0.356	10.1911	1.794	3.84236
0.36	10.68	1.814	3.64532
0.364	10.7907	1.834	3.74384
0.368	10.5549	1.854	3.80952
0.372	9.0759	1.874	4.23645
0.376	7.83601	1.894	4.10509
0.38	7.69674	1.914	3.711
0.384	7.31471	1.934	2.8243
0.388	9.67099	1.954	2.03612
0.392	9.53804	1.974	1.51067
0.396	7.89531	1.994	2.16749
0.4	7.31866	2.014	2.6601
0.404	6.76281	2.034	3.11987
0.408	8.32156	2.054	4.17077
0.412	9.81161	2.074	4.03941
0.416	10.1795	2.094	3.18555
0.42	10.2088	2.114	2.39737
0.424	9.34773	2.134	2.46305
0.428	8.73644	2.154	2.6601
0.432	7.68871	2.174	2.72578
0.436	8.54625	2.194	3.34975
0.44	8.92173	2.214	3.5468
0.444	8.5502	2.234	2.59442
0.448	7.55215	2.254	1.87192
0.452	6.29844	2.274	1.9376
0.456	5.85829	2.294	1.90476
0.46	6.90373	2.314	1.7734
0.464	5.97616	2.334	2.49589
0.468	3.85847	2.354	3.05419
0.472	3.94175	2.374	3.61248
0.476	5.93428	2.394	3.57964
0.48	6.16937	2.414	2.95567
0.484	5.1442	2.434	3.15271
0.488	7.57805
0.492	7.02563
0.496	7.77094
0.5	6.78372
0.504	6.65894
0.508	6.8944
0.512	6.11132
0.516	6.23883
0.52	5.53367
0.524	5.35153
0.528	5.84511
0.532	6.26919
0.536	4.62391
0.54	4.80201
0.544	4.85054
0.548	6.2839
0.552	6.64423
0.556	5.48069
0.56	5.05914
0.564	4.62663
0.568	7.47235
0.572	6.55169
0.576	6.72059
0.58	6.82981
0.584	7.22335
0.588	6.89789
0.592	7.20993
0.596	7.00736
0.6	7.84446
0.604	6.60785
0.608	5.87437
0.612	8.48599
0.616	8.00692
0.62	7.56973
0.624	5.94953
0.628	5.54165
0.632	4.61265
0.636	5.52963
0.64	3.98577
0.644	3.69172
0.648	8.1062
0.652	6.74616
0.656	7.2131
0.66	7.87238
0.664	8.4828
0.668	7.64708
0.672	7.58857
0.676	8.87816
0.68	9.83537
0.684	8.99805
0.688	8.12476
0.692	8.46025
0.696	6.81755
0.7	6.93692
0.704	8.76781
0.708	7.78342
0.712	8.32882
0.716	5.67229
0.72	5.85002
0.724	5.58333
0.728	7.00282
0.732	6.85133
0.736	5.45475
0.74	5.32789
0.744	6.33078
0.748	6.27393
0.752	7.60591
0.756	5.45615
0.76	4.02015
0.764	5.48535
0.768	5.40968
0.772	6.2707
0.776	7.38477
0.78	5.9512
0.784	5.26549
0.788	6.30201
0.792	5.2531
0.796	5.90998
0.8	4.35068
0.804	4.0814
0.808	7.26097
0.812	7.89231
0.816	7.12721
0.82	8.47249
0.824	9.15066
0.828	7.66808
0.832	8.85284
0.836	8.70465
0.84	7.86852
0.844	7.82803
0.848	6.60535
0.852	6.05855
0.856	7.74383
0.86	8.08541
0.864	6.60831
0.868	6.20053
0.872	5.68942
0.876	6.73902
0.88	7.13061
0.884	5.37788
0.888	5.5766
0.892	16.8681
0.896	6.96038
0.9	7.62305
0.904	7.72934
0.908	7.74708
0.912	5.98874
0.916	7.03613
0.92	5.73758
0.924	5.58372
0.928	6.63371
0.932	5.74302
0.936	4.8745
0.94	4.81944
0.944	4.03026
0.948	4.21045
0.952	5.61211
0.956	3.85298
0.96	3.95715
0.964	5.06577
0.968	3.90114
0.972	7.47387
0.976	6.55037
0.98	5.84115
0.984	6.0887
0.988	6.45686
0.992	6.53144
0.996	5.99784
1	5.77924
1.004	6.71896
1.008	5.90088
1.012	6.3819
1.016	7.17262
1.02	7.36387
1.024	6.52754
1.028	6.0478
1.032	5.42025
1.036	5.73499
1.04	7.74181
1.044	8.94395
1.048	9.47234
1.052	5.41262
1.056	5.07459
1.06	6.04137
1.064	5.21997
1.068	3.61505
1.072	4.28874
1.076	5.62454
1.08	4.86754
1.084	4.81308
1.088	3.55612
1.092	3.30772
1.096	3.61113
1.1	4.33787
1.104	4.96499
1.108	4.30734
1.112	3.82329
1.116	4.71358
1.12	4.82725
1.124	4.33826
1.128	3.6917
1.132	5.49627
1.136	5.80895
1.14	5.58893
1.144	5.56131
1.148	5.89551
1.152	7.20167
1.156	7.31161
1.16	5.74339
1.164	5.39691
1.168	4.92436
1.172	6.18166
1.176	6.74085
1.18	6.17096
1.184	5.82859
1.188	5.17467
1.192	6.08991
1.196	4.98801
1.2	5.09721
1.204	4.26095
1.208	5.3329
1.212	5.53826
1.216	6.1758
1.22	6.70498
1.224	7.51609
1.228	5.7268
1.232	6.30576
1.236	3.98779
1.24	4.19932
1.244	4.00614
1.248	3.44875
1.252	3.78268
1.256	4.42822
1.26	5.99533
1.264	5.14916
1.268	5.67327
1.272	5.27777
1.276	4.30133
1.28	3.59724
1.284	4.61049
1.288	4.18709
1.292	5.40698
1.296	4.23889
1.3	4.07217
1.304	4.59452
1.308	5.5915
1.312	8.11345
1.316	6.36421
1.32	6.83351
1.324	6.19935
1.328	7.69381
1.332	6.27154
1.336	5.91266
1.34	5.43365
1.344	5.7171
1.348	5.62561
1.352	4.35213
1.356	4.60006
1.36	4.41108
1.364	4.92105
1.368	5.52642
1.372	5.47333
1.376	7.48586
1.38	8.18923
1.384	5.9495
1.388	5.69078
1.392	6.90018
1.396	6.43023
1.4	6.22514
1.404	7.04998
1.408	5.04165
1.412	5.43767
1.416	5.14062
1.42	7.16364
1.424	7.49235
1.428	7.86975
1.432	6.91953
1.436	5.61724
1.44	5.96818
1.444	6.47056
1.448	6.7583
1.452	5.81189
1.456	6.70685
1.46	5.03176
1.464	4.76675
1.468	5.08609
1.472	4.86306
1.476	5.10345
1.48	5.57253
1.484	5.2236
1.488	6.12744
1.492	7.66562
1.496	6.47901
1.5	6.84857
1.504	6.12414
1.508	5.5054
1.512	4.18678
1.516	4.15996
1.52	5.80342
1.524	6.87737
1.528	6.2014
1.532	5.75079
1.536	5.0016
1.54	4.83479
1.544	5.72931
1.548	5.55481
1.552	5.45568
1.556	6.48538
1.56	6.08394
1.564	5.55622
1.568	6.42802
1.572	5.62994
1.576	6.06771
1.58	6.52799
1.584	7.21049
1.588	7.97994
1.592	8.00543
1.596	6.78162
1.6	7.25221
1.604	6.12085
1.608	6.00123
1.612	5.56663
1.616	6.98968
1.62	6.72684
1.624	6.61563
1.628	5.40711
1.632	4.78213
1.636	4.94787
1.64	3.84786
1.644	4.35949
1.648	4.61612
1.652	5.52271
1.656	4.34253
1.66	2.968
1.664	4.49857
1.668	5.92571
1.672	6.8051
1.676	6.13035
1.68	6.4082
1.684	6.66314
1.688	6.51429
1.692	5.97932
1.696	7.61386
1.7	5.79695
1.704	5.62274
1.708	5.7399
1.712	5.05892
1.716	4.15319
1.72	4.1589
1.724	4.86205
1.728	5.68851
1.732	6.14167
1.736	5.82489
1.74	5.67639
1.744	5.78573
1.748	5.88842
1.752	5.52049
1.756	4.44847
1.76	4.79508
1.764	4.3613
1.768	5.23076
1.772	4.28749
1.776	4.71289
1.78	4.02311
1.784	5.11471
1.788	4.3878
1.792	4.02882
1.796	3.74128
1.8	2.38008
1.804	3.1069
1.808	3.86852
1.812	3.29467
1.816	3.26376
1.82	3.40404
1.824	2.83528
1.828	4.32479
1.832	4.04862
1.836	4.95446
1.84	4.12704
1.844	3.97462
1.848	3.67541
1.852	3.0819
1.856	3.53875
1.86	4.35038
1.864	4.5164
1.868	3.93528
1.872	3.10079
1.876	2.4529
1.88	3.37651
1.884	3.59167
1.888	5.91978
1.892	6.29991
1.896	5.86351
1.9	4.88443
1.904	3.92308
1.908	2.56084
1.912	2.58946
1.916	3.61325
1.92	3.52333
1.924	3.58123
1.928	3.3224
1.932	2.24607
1.936	4.34602
1.94	4.36587
1.944	2.70896
1.948	1.42083
1.952	0.95882
1.956	1.12929
1.96	1.05555
1.964	0.9633
1.968	1.85377
1.972	2.29304
1.976	0.64693
1.98	0.77337
1.984	1.25639
1.988	1.76716
1.992	1.97615
1.996	2.50802
2	2.48057
2.004	4.45559
2.008	4.62042
2.012	1.93846
2.016	1.55209
2.02	2.35841
2.024	2.05696
2.028	1.48698
2.032	2.47511
2.036	4.00559
2.04	3.15205
2.044	4.34989
2.048	5.41638
2.052	3.55101
2.056	4.07316
2.06	5.58544
2.064	3.32798
2.068	3.60191
2.072	4.23153
2.076	4.47357
2.08	4.89709
2.084	5.82775
2.088	4.50139
2.092	1.8692
2.096	2.02248
2.1	2.16198
2.104	1.45525
2.108	2.01732
2.112	2.97948
2.116	2.88118
2.12	2.71387
2.124	2.19412
2.128	3.20703
2.132	2.77132
2.136	1.86328
2.14	1.5926
2.144	2.93833
2.148	1.99985
2.152	2.51904
2.156	2.50299
2.16	2.90884
2.164	3.88541
2.168	4.87297
2.172	2.0382
2.176	2.00882
2.18	2.44232
2.184	1.42161
2.188	2.79265
2.192	2.79273
2.196	2.84985
2.2	4.18526
2.204	4.25684
2.208	4.29025
2.212	4.8201
2.216	4.76347
2.22	4.73519
2.224	3.04848
2.228	2.71667
2.232	1.92441
2.236	1.93523
2.24	2.10346
2.244	2.29097
2.248	1.58665
2.252	1.61279
2.256	1.93382
2.26	1.59304
2.264	1.12222
2.268	1.47389
2.272	2.23355
2.276	2.48047
2.28	2.12496
2.284	2.56415
2.288	2.12236
2.292	1.21148
2.296	2.45064
2.3	2.37108
2.304	0.68129
2.308	2.29322
2.312	0.98633
2.316	1.18097
2.32	1.79293
2.324	1.1819
2.328	0.99459
2.332	2.67462
2.336	2.43467
2.34	2.95448
2.344	4.46402
2.348	2.85939
2.352	2.29428
2.356	3.72677
2.36	2.47038
2.364	2.91222
2.368	2.91357
2.372	2.58694
2.376	3.57278
2.38	2.97801
2.384	3.96745
2.388	5.59539
2.392	4.25496
2.396	4.5444
2.4	3.78149
2.404	3.50661
2.408	3.31309
2.412	2.8448
2.416	0.85167
2.42	0.80748
2.424	2.0866
2.428	3.36583
2.432	3.20563
2.436	3.19309
2.44	2.94981

## Sheet: Suppl. Figure 1b
Suppl. Figure 1b
	0.5 pN			1 pN			1.5 pN			5 pN
	Time (s)	Bead position (nm)	Force (pN)	Time (s)	Bead position (nm)	Force (pN)	Time (s)	Bead position (nm)	Force (pN)	Time (s)	Bead position (nm)	Force (pN)
	0.145996	11.346	0.603562	0.145996	-1.06714	0.958683	0.145996	0.517364	1.55898	0.145996	-0.0470973	4.92947
	0.146484	11.1663	0.493604	0.146484	-1.07292	1.00571	0.146484	0.529704	1.54476	0.146484	1.4104	4.86123
	0.146973	10.9331	0.794772	0.146973	-1.0893	1.28297	0.146973	0.546433	1.72065	0.146973	0.849993	4.92692
	0.147461	10.7221	0.541716	0.147461	-1.07669	1.44754	0.147461	0.551307	1.81182	0.147461	0.0616235	4.95526
	0.147949	10.5215	0.455065	0.147949	-1.05929	1.24827	0.147949	0.542557	1.56697	0.147949	1.92142	4.87188
	0.148438	10.2902	0.313021	0.148438	-1.02096	1.13808	0.148438	0.530287	1.61783	0.148438	0.882071	4.90709
	0.148926	10.0471	0.741162	0.148926	-0.96676	1.15937	0.148926	0.529476	1.54613	0.148926	0.909644	4.9096
	0.149414	9.82194	0.664297	0.149414	-0.903668	1.06473	0.149414	0.544864	1.42853	0.149414	-3.88749	5.17469
	0.149902	9.54839	0.581812	0.149902	-0.821544	0.908613	0.149902	0.538385	1.45738	0.149902	0.150358	4.94465
	0.150391	9.28591	0.628863	0.150391	-0.746585	0.896172	0.150391	0.534608	1.60855	0.150391	-1.57	5.07761
	0.150879	8.99532	0.546161	0.150879	-0.667253	1.06163	0.150879	0.529028	1.6199	0.150879	0.441861	4.93284
	0.151367	8.68938	0.557794	0.151367	-0.596657	0.917914	0.151367	0.518251	1.72003	0.151367	-2.49586	5.08069
	0.151855	8.36444	0.364325	0.151855	-0.53486	1.12514	0.151855	0.511972	1.4226	0.151855	-5.21901	5.22972
	0.152344	8.03122	0.63407	0.152344	-0.48284	1.06462	0.152344	0.519782	1.29057	0.152344	-1.86138	5.05695
	0.152832	7.70742	0.66812	0.152832	-0.42695	1.15536	0.152832	0.517369	1.42154	0.152832	-2.66479	5.1061
	0.15332	7.37544	0.545046	0.15332	-0.351737	1.01761	0.15332	0.529303	1.39406	0.15332	0.336322	4.95097
	0.153809	7.03128	0.578027	0.153809	-0.271977	0.943795	0.153809	0.539451	1.45413	0.153809	0.576289	4.95362
	0.154297	6.66753	0.692605	0.154297	-0.173265	0.801549	0.154297	0.538183	1.59163	0.154297	3.28094	4.81207
	0.154785	6.32321	0.558313	0.154785	-0.095282	0.966995	0.154785	0.547314	1.50911	0.154785	0.289318	4.98017
	0.155273	5.97196	0.647399	0.155273	-0.0134962	1.00194	0.155273	0.546102	1.45206	0.155273	0.720195	4.93114
	0.155762	5.60962	0.55648	0.155762	0.0574152	1.04516	0.155762	0.534789	1.51314	0.155762	0.340993	4.913
	0.15625	5.21466	0.592649	0.15625	0.115828	0.96252	0.15625	0.507741	1.54417	0.15625	-0.415888	4.96743
	0.156738	4.80044	0.466348	0.156738	0.206922	1.08484	0.156738	0.492663	1.55578	0.156738	-1.62135	5.05246
	0.157227	4.44526	0.684385	0.157227	0.270856	0.968675	0.157227	0.49121	1.45526	0.157227	0.694643	4.91305
	0.157715	4.09386	0.439364	0.157715	0.337999	0.944436	0.157715	0.478185	1.35404	0.157715	1.10353	4.9253
	0.158203	3.76146	0.512727	0.158203	0.403337	0.920556	0.158203	0.46511	1.45191	0.158203	-0.0315459	4.9715
	0.158691	3.45442	0.57899	0.158691	0.460268	0.759659	0.158691	0.454537	1.58993	0.158691	-2.79254	5.13572
	0.15918	3.15598	0.474843	0.15918	0.504732	0.873584	0.15918	0.452977	1.38444	0.15918	-2.35139	5.12565
	0.159668	2.88238	0.38416	0.159668	0.540203	0.921959	0.159668	0.447132	1.49	0.159668	-1.0043	5.04338
	0.160156	2.60891	0.542332	0.160156	0.55434	0.630958	0.160156	0.45336	1.36756	0.160156	-4.41589	5.2299
	0.160645	2.36332	0.554987	0.160645	0.576755	0.794055	0.160645	0.442824	1.39332	0.160645	-3.64858	5.19508
	0.161133	2.15122	0.379693	0.161133	0.600427	1.04144	0.161133	0.424185	1.67611	0.161133	-0.652846	5.03541
	0.161621	1.95634	0.483935	0.161621	0.643801	1.0276	0.161621	0.408226	1.62698	0.161621	-0.894259	5.0696
	0.162109	1.75338	0.546725	0.162109	0.663844	1.0682	0.162109	0.389556	1.38382	0.162109	0.199536	5.01116
	0.162598	1.5535	0.39815	0.162598	0.684992	0.946983	0.162598	0.368137	1.3856	0.162598	3.55071	4.84817
	0.163086	1.34745	0.747334	0.163086	0.720566	1.0073	0.163086	0.356303	1.48089	0.163086	-1.73942	5.07124
	0.163574	1.14945	1.00613	0.163574	0.738443	0.911279	0.163574	0.337037	1.45487	0.163574	-0.426058	5.03367
	0.164062	0.961666	0.605164	0.164062	0.760472	0.807465	0.164062	0.294319	1.4873	0.164062	1.20475	4.92431
	0.164551	0.833509	0.437018	0.164551	0.763369	0.801098	0.164551	0.255425	1.50168	0.164551	-0.968695	5.00971
	0.165039	0.704836	0.47406	0.165039	0.767318	1.12753	0.165039	0.224239	1.52799	0.165039	4.45717	4.72476
	0.165527	0.55493	0.576289	0.165527	0.785955	1.07977	0.165527	0.171279	1.52053	0.165527	1.68197	4.85782
	0.166016	0.400069	0.630147	0.166016	0.814356	0.878581	0.166016	0.130891	1.4989	0.166016	2.51618	4.86874
	0.166504	0.2942	0.680205	0.166504	0.858051	1.0286	0.166504	0.0873487	1.40809	0.166504	2.06905	4.86043
	0.166992	0.155122	0.477573	0.166992	0.859758	1.01832	0.166992	0.0387537	1.39279	0.166992	1.62311	4.85256
	0.16748	0.0436155	0.580821	0.16748	0.856596	0.88205	0.16748	0.0244263	1.43085	0.16748	0.620641	4.93448
	0.167969	-0.065974	0.76934	0.167969	0.871218	0.974755	0.167969	0.0232989	1.37812	0.167969	4.8785	4.72712
	0.168457	-0.174042	0.696697	0.168457	0.893461	0.935124	0.168457	0.0169909	1.53308	0.168457	0.744031	4.92913
	0.168945	-0.271877	0.583004	0.168945	0.939017	0.675539	0.168945	0.0146747	1.62794	0.168945	2.89259	4.79144
	0.169434	-0.379178	0.703907	0.169434	0.97851	0.764812	0.169434	0.0217988	1.6977	0.169434	0.549225	4.99971
	0.169922	-0.488519	0.351907	0.169922	1.02191	0.741905	0.169922	0.0268077	1.78332	0.169922	-0.0231387	4.99032
	0.17041	-0.602543	0.330576	0.17041	1.04607	0.793469	0.17041	0.0328642	1.64943	0.17041	0.505324	4.95635
	0.170898	-0.711033	0.596601	0.170898	1.06569	0.669797	0.170898	0.0492204	1.4696	0.170898	-2.36808	5.11654
	0.171387	-0.807346	0.711258	0.171387	1.13577	0.863556	0.171387	0.0907993	1.47343	0.171387	-2.6997	5.13108
	0.171875	-0.87852	0.522756	0.171875	1.24102	0.78051	0.171875	0.144625	1.6292	0.171875	-1.09063	5.06348
	0.172363	-0.973602	0.515804	0.172363	1.34816	0.711939	0.172363	0.189537	1.54175	0.172363	-2.87073	5.10318
	0.172852	-1.07916	0.513639	0.172852	1.45758	0.736895	0.172852	0.245547	1.65857	0.172852	-3.25949	5.15126
	0.17334	-1.16036	0.466968	0.17334	1.56775	0.798849	0.17334	0.313729	1.46975	0.17334	-3.80097	5.19883
	0.173828	-1.25119	0.451193	0.173828	1.678	0.916402	0.173828	0.371293	1.36624	0.173828	-3.43055	5.16118
	0.174316	-1.34328	0.703287	0.174316	1.76807	0.926232	0.174316	0.426048	1.55311	0.174316	1.80091	4.89971
	0.174805	-1.44069	0.680086	0.174805	1.84172	0.942945	0.174805	0.501174	1.55748	0.174805	0.378061	4.99668
	0.175293	-1.52959	0.587165	0.175293	1.92957	0.875425	0.175293	0.571097	1.55568	0.175293	-2.13919	5.09818
	0.175781	-1.5938	0.846588	0.175781	1.99931	1.05606	0.175781	0.669055	1.49569	0.175781	-3.29728	5.19707
	0.17627	-1.68001	0.56258	0.17627	2.0926	1.12324	0.17627	0.761519	1.44793	0.17627	-0.440755	5.02588
	0.176758	-1.7446	0.754524	0.176758	2.19168	1.07089	0.176758	0.818752	1.53228	0.176758	2.96013	4.85346
	0.177246	-1.8181	0.494346	0.177246	2.32012	0.988189	0.177246	0.876122	1.52059	0.177246	0.988427	4.96213
	0.177734	-1.87361	0.499105	0.177734	2.43873	0.710396	0.177734	0.933599	1.39583	0.177734	1.32203	4.92437
	0.178223	-1.91316	0.508315	0.178223	2.5474	0.710247	0.178223	0.992019	1.39958	0.178223	-0.792364	5.04726
	0.178711	-1.96507	0.633415	0.178711	2.62911	0.916566	0.178711	1.05278	1.54902	0.178711	1.99963	4.92262
	0.179199	-1.99455	0.447418	0.179199	2.70376	1.04159	0.179199	1.1226	1.4974	0.179199	0.449778	5.00257
	0.179688	-1.99428	0.462538	0.179688	2.77784	1.04772	0.179688	1.17618	1.37649	0.179688	1.33578	4.94216
	0.180176	-1.97787	0.490848	0.180176	2.84737	0.953132	0.180176	1.24101	1.58393	0.180176	4.53029	4.77309
	0.180664	-1.94974	0.730859	0.180664	2.91056	1.04457	0.180664	1.30189	1.48906	0.180664	-1.23034	5.03825
	0.181152	-1.91813	0.625584	0.181152	3.00905	0.868964	0.181152	1.37661	1.43363	0.181152	3.14668	4.85682
	0.181641	-1.85835	0.159439	0.181641	3.10886	1.12224	0.181641	1.44821	1.41075	0.181641	0.635831	4.9957
	0.182129	-1.8057	0.208134	0.182129	3.1957	1.03478	0.182129	1.49736	1.49921	0.182129	-1.47939	5.08633
	0.182617	-1.75154	0.288938	0.182617	3.2798	0.976784	0.182617	1.54336	1.43708	0.182617	-4.41203	5.20552
	0.183105	-1.67827	0.258251	0.183105	3.34319	1.01318	0.183105	1.59575	1.49011	0.183105	0.399266	4.9449
	0.183594	-1.61414	0.415415	0.183594	3.39286	1.06748	0.183594	1.63834	1.45705	0.183594	0.00852217	5.00446
	0.184082	-1.56377	0.358779	0.184082	3.44752	1.18029	0.184082	1.66974	1.40774	0.184082	-0.857532	5.06336
	0.18457	-1.5057	0.34544	0.18457	3.45049	1.18261	0.18457	1.69604	1.42191	0.18457	-1.32106	5.0794
	0.185059	-1.47227	0.181176	0.185059	3.45548	1.19673	0.185059	1.71944	1.53787	0.185059	0.704615	4.96445
	0.185547	-1.44053	0.367355	0.185547	3.46963	0.930995	0.185547	1.77507	1.46842	0.185547	0.198049	4.99068
	0.186035	-1.41134	0.317733	0.186035	3.4766	0.932806	0.186035	1.82827	1.46125	0.186035	-0.0773078	4.99606
	0.186523	-1.35088	0.377812	0.186523	3.48011	1.2921	0.186523	1.8487	1.62401	0.186523	-1.0125	5.04582
	0.187012	-1.32332	0.374142	0.187012	3.45505	1.05992	0.187012	1.87353	1.52391	0.187012	0.0838726	4.99857
	0.1875	-1.28666	0.261877	0.1875	3.4565	0.979289	0.1875	1.90745	1.47999	0.1875	1.237	4.92416
	0.187988	-1.20535	0.319336	0.187988	3.42923	1.08141	0.187988	1.92635	1.41931	0.187988	0.203994	4.99935
	0.188477	-1.1503	0.261954	0.188477	3.3736	1.10189	0.188477	1.93274	1.57776	0.188477	3.63031	4.82353
	0.188965	-1.09744	0.165702	0.188965	3.30432	1.28752	0.188965	1.93373	1.48061	0.188965	1.63924	4.91657
	0.189453	-1.04087	0.556561	0.189453	3.26121	1.24744	0.189453	1.93653	1.40469	0.189453	-1.64793	5.10027
	0.189941	-1.00448	0.626963	0.189941	3.24221	1.14053	0.189941	1.93091	1.62903	0.189941	-2.48151	5.13237
	0.19043	-0.972151	0.497255	0.19043	3.21439	1.25021	0.19043	1.91937	1.49255	0.19043	-2.85318	5.17031
	0.190918	-0.938147	0.134502	0.190918	3.19867	1.09993	0.190918	1.877	1.58106	0.190918	1.6876	4.914
	0.191406	-0.940549	0.529403	0.191406	3.16849	1.10931	0.191406	1.83418	1.47081	0.191406	0.82763	4.97033
	0.191895	-0.961994	0.640134	0.191895	3.1231	1.31247	0.191895	1.79945	1.3122	0.191895	1.59554	4.97398
	0.192383	-0.967662	0.615353	0.192383	3.09368	1.15525	0.192383	1.75323	1.35857	0.192383	-0.839721	5.05028
	0.192871	-0.928376	0.563185	0.192871	3.06366	1.0242	0.192871	1.7315	1.36231	0.192871	-1.19089	5.05873
	0.193359	-0.88823	0.511607	0.193359	3.01048	1.03824	0.193359	1.73266	1.44265	0.193359	2.08559	4.86923
	0.193848	-0.850652	0.577142	0.193848	2.96133	1.10111	0.193848	1.72747	1.43407	0.193848	-0.846196	5.00652
	0.194336	-0.812744	0.668949	0.194336	2.90025	0.966428	0.194336	1.75946	1.4999	0.194336	0.177432	4.9997
	0.194824	-0.818766	0.601277	0.194824	2.83335	1.11191	0.194824	1.79703	1.48533	0.194824	0.860722	4.94672
	0.195312	-0.778019	0.50295	0.195312	2.75122	1.06376	0.195312	1.80995	1.43238	0.195312	2.71582	4.84469
	0.195801	-0.747134	0.544434	0.195801	2.68324	0.796708	0.195801	1.8232	1.40028	0.195801	-3.53361	5.18183
	0.196289	-0.711795	0.419083	0.196289	2.6113	0.937495	0.196289	1.85226	1.5717	0.196289	-0.38217	5.00544
	0.196777	-0.701113	0.49592	0.196777	2.53094	0.970918	0.196777	1.87407	1.49639	0.196777	0.971374	4.93272
	0.197266	-0.658725	0.422533	0.197266	2.44775	0.97396	0.197266	1.90922	1.46081	0.197266	1.58682	4.90575
	0.197754	-0.630739	0.551447	0.197754	2.34203	0.990549	0.197754	1.93267	1.37048	0.197754	3.38417	4.795
	0.198242	-0.622863	0.648058	0.198242	2.24734	1.0552	0.198242	1.92105	1.4587	0.198242	1.20649	4.88904
	0.19873	-0.607585	0.60939	0.19873	2.153	1.08119	0.19873	1.94161	1.47514	0.19873	-1.44583	5.05651
	0.199219	-0.592225	0.688084	0.199219	2.07267	1.14503	0.199219	1.95059	1.42771	0.199219	-2.4621	5.14246
	0.199707	-0.551595	0.546679	0.199707	1.9734	1.03736	0.199707	1.96091	1.53816	0.199707	-0.793679	5.03016
	0.200195	-0.465825	0.223437	0.200195	1.87606	1.06739	0.200195	1.96136	1.4111	0.200195	2.4588	4.89382
	0.200684	-0.391227	0.481525	0.200684	1.77642	0.971203	0.200684	1.94624	1.35271	0.200684	1.22524	4.96818
	0.201172	-0.300283	0.53399	0.201172	1.66405	0.942847	0.201172	1.93996	1.61955	0.201172	-5.51905	5.26545
	0.20166	-0.216381	0.575277	0.20166	1.58043	0.83204	0.20166	1.9396	1.57336	0.20166	-3.97576	5.20334
	0.202148	-0.121757	0.306787	0.202148	1.47629	0.937708	0.202148	1.92657	1.42579	0.202148	-3.28506	5.20626
	0.202637	-0.0358464	0.396461	0.202637	1.35842	1.0041	0.202637	1.91277	1.46993	0.202637	-2.25182	5.12528
	0.203125	0.0707296	0.718254	0.203125	1.22885	1.13031	0.203125	1.90698	1.56761	0.203125	-1.63779	5.11182
	0.203613	0.158074	0.290527	0.203613	1.1242	1.13016	0.203613	1.90649	1.49627	0.203613	-1.76309	5.08939
	0.204102	0.262436	0.192666	0.204102	1.02953	1.12757	0.204102	1.90661	1.50124	0.204102	-5.60301	5.25282
	0.20459	0.331428	0.206734	0.20459	0.937916	1.13177	0.20459	1.92488	1.52806	0.20459	-0.149341	4.98014
	0.205078	0.412678	0.303191	0.205078	0.852327	1.04802	0.205078	1.94607	1.47902	0.205078	-1.40775	5.05221
	0.205566	0.552775	0.304281	0.205566	0.75907	0.795128	0.205566	1.95494	1.45971	0.205566	1.4789	4.91028
	0.206055	0.633574	0.323165	0.206055	0.697996	0.876613	0.206055	1.95716	1.39067	0.206055	0.816642	4.91604
	0.206543	0.687751	0.348746	0.206543	0.606402	0.946976	0.206543	1.93699	1.60294	0.206543	0.0259446	4.97658
	0.207031	0.749139	0.35428	0.207031	0.546999	0.974576	0.207031	1.90747	1.5885	0.207031	1.20716	4.90971
	0.20752	0.789801	0.413229	0.20752	0.49242	1.0619	0.20752	1.87972	1.56929	0.20752	-1.30828	5.05099
	0.208008	0.841025	0.381355	0.208008	0.432576	1.05697	0.208008	1.85422	1.51045	0.208008	0.160107	4.99753
	0.208496	0.858484	0.491874	0.208496	0.384242	1.0804	0.208496	1.81373	1.61731	0.208496	-3.07347	5.15205
	0.208984	0.832908	0.632562	0.208984	0.365691	1.14237	0.208984	1.78073	1.52688	0.208984	0.470544	4.9552
	0.209473	0.795146	0.662048	0.209473	0.344978	1.02937	0.209473	1.7513	1.47896	0.209473	0.56671	4.9715
	0.209961	0.760668	0.602757	0.209961	0.300949	1.06538	0.209961	1.7157	1.39584	0.209961	0.961358	4.99508
	0.210449	0.742845	0.481572	0.210449	0.238891	1.14813	0.210449	1.67416	1.5627	0.210449	3.33285	4.86915
	0.210938	0.728608	0.379563	0.210938	0.20936	1.17397	0.210938	1.65195	1.64457	0.210938	-0.517755	5.01011
	0.211426	0.687325	0.566322	0.211426	0.18326	1.22402	0.211426	1.63208	1.45247	0.211426	0.655367	4.98657
	0.211914	0.641415	0.707493	0.211914	0.14772	0.93111	0.211914	1.59905	1.43458	0.211914	-1.17927	5.05506
	0.212402	0.612658	0.648429	0.212402	0.139352	1.16918	0.212402	1.55842	1.61547	0.212402	-1.00779	5.04909
	0.212891	0.544363	0.609133	0.212891	0.124788	1.25977	0.212891	1.53881	1.65499	0.212891	0.523692	4.95939
	0.213379	0.493335	0.484707	0.213379	0.128731	1.10013	0.213379	1.51898	1.6408	0.213379	0.3779	4.99705
	0.213867	0.438061	0.477274	0.213867	0.154341	0.979688	0.213867	1.48234	1.58925	0.213867	-0.734466	5.0546
	0.214355	0.407704	0.766648	0.214355	0.177329	0.786946	0.214355	1.4701	1.65172	0.214355	-2.35962	5.10334
	0.214844	0.391074	0.701274	0.214844	0.219821	0.896367	0.214844	1.44561	1.63899	0.214844	-1.6175	5.03109
	0.215332	0.337469	0.789386	0.215332	0.263053	0.876522	0.215332	1.43634	1.75299	0.215332	-4.0381	5.1914
	0.21582	0.305241	0.862463	0.21582	0.291167	1.07416	0.21582	1.42841	1.54462	0.21582	-6.41823	5.28642
	0.216309	0.274326	0.936272	0.216309	0.342631	1.0746	0.216309	1.40794	1.47607	0.216309	0.227168	4.98441
	0.216797	0.266431	0.768006	0.216797	0.400971	0.934309	0.216797	1.39726	1.47325	0.216797	-0.870644	5.03466
	0.217285	0.279674	0.310949	0.217285	0.453637	0.909061	0.217285	1.36883	1.30892	0.217285	-6.54422	5.24018
	0.217773	0.294303	0.405121	0.217773	0.504255	0.881437	0.217773	1.33291	1.38951	0.217773	-4.72166	5.21106
	0.218262	0.290555	0.57864	0.218262	0.576463	0.810283	0.218262	1.31204	1.54563	0.218262	0.364016	4.99677
	0.21875	0.311125	0.375438	0.21875	0.625946	0.956741	0.21875	1.29708	1.42055	0.21875	-3.46478	5.12167
	0.219238	0.332948	0.641727	0.219238	0.687253	0.836663	0.219238	1.28647	1.39957	0.219238	-1.88253	5.04986
	0.219727	0.362677	0.391459	0.219727	0.750512	0.936199	0.219727	1.26051	1.59602	0.219727	-4.34908	5.20444
	0.220215	0.403781	0.725779	0.220215	0.779733	0.813938	0.220215	1.22362	1.4843	0.220215	0.663931	4.97054
	0.220703	0.409524	0.46048	0.220703	0.810392	0.836356	0.220703	1.20233	1.45156	0.220703	-2.62309	5.13173
	0.221191	0.435814	0.663401	0.221191	0.842162	0.804274	0.221191	1.18761	1.56673	0.221191	-1.05831	4.98931
	0.22168	0.426762	0.306441	0.22168	0.867215	0.868197	0.22168	1.16296	1.52478	0.22168	-0.424846	4.97094
	0.222168	0.43673	0.561998	0.222168	0.900484	1.04323	0.222168	1.11885	1.61267	0.222168	4.20271	4.78743
	0.222656	0.465362	0.620864	0.222656	0.927627	0.877743	0.222656	1.06579	1.64057	0.222656	-2.97667	5.13826
	0.223145	0.483834	0.798882	0.223145	0.951713	0.935402	0.223145	1.02242	1.43533	0.223145	-4.28463	5.17958
	0.223633	0.509159	0.598291	0.223633	0.983841	0.843212	0.223633	0.97491	1.59223	0.223633	-3.07387	5.08407
	0.224121	0.540107	0.359229	0.224121	1.02399	1.00217	0.224121	0.93109	1.57134	0.224121	-3.97428	5.16683
	0.224609	0.524142	0.274037	0.224609	1.05835	1.03087	0.224609	0.874664	1.65376	0.224609	-1.11323	4.98676
	0.225098	0.526166	0.420074	0.225098	1.08412	1.26084	0.225098	0.807559	1.59111	0.225098	0.942313	4.86975
	0.225586	0.511774	0.482353	0.225586	1.09577	1.16568	0.225586	0.746827	1.57308	0.225586	-2.29196	5.0183
	0.226074	0.507719	0.436795	0.226074	1.09246	0.793564	0.226074	0.686679	1.48179	0.226074	-2.45297	5.05676
	0.226562	0.484385	0.344669	0.226562	1.10668	0.849126	0.226562	0.6332	1.47798	0.226562	-4.60383	5.20042
	0.227051	0.466355	0.51346	0.227051	1.10243	0.884927	0.227051	0.571937	1.478	0.227051	-1.04304	4.98635
	0.227539	0.48758	0.485618	0.227539	1.09853	1.10379	0.227539	0.524137	1.49818	0.227539	-2.59635	5.08166
	0.228027	0.484312	0.446707	0.228027	1.10919	0.859581	0.228027	0.457882	1.41175	0.228027	-2.16378	5.07126
	0.228516	0.472334	0.466515	0.228516	1.11542	0.879815	0.228516	0.405079	1.33317	0.228516	-1.10298	4.96375
	0.229004	0.443482	0.744941	0.229004	1.13232	0.908159	0.229004	0.342682	1.35492	0.229004	-1.57333	5.01669
	0.229492	0.396674	0.66297	0.229492	1.1707	0.908153	0.229492	0.278397	1.40998	0.229492	-2.70463	5.08134
	0.22998	0.345628	0.164079	0.22998	1.17226	0.873478	0.22998	0.223156	1.45611	0.22998	0.157546	4.92445
	0.230469	0.284756	0.4849	0.230469	1.16172	0.844142	0.230469	0.154657	1.53796	0.230469	-2.11297	5.04285
	0.230957	0.246402	0.5508	0.230957	1.14008	1.09309	0.230957	0.11072	1.77594	0.230957	-0.883846	4.99095
	0.231445	0.176885	0.414175	0.231445	1.11626	0.770624	0.231445	0.0524932	1.63049	0.231445	0.0103177	4.96191
	0.231934	0.0880867	0.525947	0.231934	1.10299	0.859743	0.231934	0.00159127	1.60016	0.231934	-2.40845	5.10562
	0.232422	0.00314615	0.478977	0.232422	1.09027	0.998219	0.232422	-0.0588177	1.49131	0.232422	-4.16674	5.11726
	0.23291	-0.0793827	0.716453	0.23291	1.09282	1.03707	0.23291	-0.104326	1.55432	0.23291	-5.12901	5.17739
	0.233398	-0.122355	0.96572	0.233398	1.12379	0.854557	0.233398	-0.157276	1.44505	0.233398	-3.3441	5.09602
	0.233887	-0.146185	0.577464	0.233887	1.14881	1.03783	0.233887	-0.212405	1.52374	0.233887	-0.89416	4.97736
	0.234375	-0.183947	0.547582	0.234375	1.19327	1.12127	0.234375	-0.270394	1.49956	0.234375	-1.25937	4.95104
	0.234863	-0.234895	0.258409	0.234863	1.24741	1.11398	0.234863	-0.334963	1.54263	0.234863	-2.54834	5.04433
	0.235352	-0.264289	0.373221	0.235352	1.29378	1.05373	0.235352	-0.386886	1.44468	0.235352	0.83945	4.8775
	0.23584	-0.287603	0.590685	0.23584	1.36817	0.983999	0.23584	-0.463917	1.4684	0.23584	-1.08588	4.96986
	0.236328	-0.295805	0.4207	0.236328	1.42233	0.921367	0.236328	-0.539067	1.53728	0.236328	1.165	4.83909
	0.236816	-0.319164	0.2805	0.236816	1.48459	0.902029	0.236816	-0.593956	1.49574	0.236816	-2.81523	5.03665
	0.237305	-0.34424	0.55723	0.237305	1.58445	1.03627	0.237305	-0.635295	1.48185	0.237305	-1.5232	4.93942
	0.237793	-0.381317	0.216286	0.237793	1.67508	1.02298	0.237793	-0.66931	1.40875	0.237793	0.0796766	4.86294
	0.238281	-0.41545	0.511174	0.238281	1.75428	0.944371	0.238281	-0.694281	1.47909	0.238281	-2.125	4.94878
	0.23877	-0.435452	0.444037	0.23877	1.81933	1.00877	0.23877	-0.70501	1.49452	0.23877	-3.39992	5.02314
	0.239258	-0.404932	0.243213	0.239258	1.88649	0.976779	0.239258	-0.707329	1.50837	0.239258	2.21189	4.76756
	0.239746	-0.357288	0.410613	0.239746	1.95021	1.00543	0.239746	-0.704664	1.44358	0.239746	1.37071	4.82491
	0.240234	-0.310129	0.481204	0.240234	2.00846	1.14538	0.240234	-0.708222	1.41252	0.240234	1.61145	4.81335
	0.240723	-0.227932	0.447964	0.240723	2.06394	1.11128	0.240723	-0.707101	1.36925	0.240723	-2.29887	5.00123
	0.241211	-0.128791	0.441781	0.241211	2.10933	1.03321	0.241211	-0.696006	1.34349	0.241211	0.141936	4.88568
	0.241699	-0.0775363	0.19962	0.241699	2.16113	0.997887	0.241699	-0.69778	1.51934	0.241699	-2.86024	5.05354
	0.242188	-0.0538596	0.336001	0.242188	2.21329	0.978143	0.242188	-0.719015	1.5808	0.242188	-4.09978	5.08184
	0.242676	0.00802313	0.619095	0.242676	2.26768	0.905661	0.242676	-0.712937	1.29705	0.242676	-3.28394	5.07002
	0.243164	0.038042	0.493325	0.243164	2.31217	1.12154	0.243164	-0.71899	1.45334	0.243164	-1.92764	5.04302
	0.243652	0.0702475	0.508014	0.243652	2.34703	1.02589	0.243652	-0.719088	1.4046	0.243652	1.02537	4.85666
	0.244141	0.0931508	0.341005	0.244141	2.38994	1.07075	0.244141	-0.707559	1.51402	0.244141	1.26858	4.84125
	0.244629	0.166941	0.46502	0.244629	2.40972	1.07445	0.244629	-0.710057	1.57496	0.244629	-0.893277	4.96202
	0.245117	0.246573	0.524521	0.245117	2.40565	1.04047	0.245117	-0.719161	1.49345	0.245117	-0.997576	4.96043
	0.245605	0.35549	0.510393	0.245605	2.40303	1.06468	0.245605	-0.696561	1.39697	0.245605	-3.42933	5.0571
	0.246094	0.441356	0.682244	0.246094	2.39467	1.04076	0.246094	-0.665925	1.54882	0.246094	2.14247	4.78405
	0.246582	0.508692	0.508786	0.246582	2.41734	1.01039	0.246582	-0.629422	1.57915	0.246582	-0.127972	4.86672
	0.24707	0.596527	0.518182	0.24707	2.43017	1.08757	0.24707	-0.58989	1.58624	0.24707	-2.1844	4.98135
	0.247559	0.704082	0.590592	0.247559	2.44263	1.11992	0.247559	-0.554587	1.50512	0.247559	-0.513039	4.9082
	0.248047	0.810361	0.571145	0.248047	2.45645	1.10705	0.248047	-0.495093	1.48344	0.248047	1.33264	4.85632
	0.248535	0.884257	0.525689	0.248535	2.47071	0.904197	0.248535	-0.438754	1.52626	0.248535	-3.32969	5.05245
	0.249023	0.926402	0.616677	0.249023	2.48456	1.15773	0.249023	-0.381114	1.55066	0.249023	-0.442172	4.90771
	0.249512	0.986176	0.55108	0.249512	2.52447	1.02003	0.249512	-0.317578	1.53841	0.249512	0.00119837	4.92999
	0.25	1.05581	0.62744	0.25	2.5587	1.07993	0.25	-0.252206	1.59841	0.25	-1.38109	4.96884
	0.250488	1.11763	0.627098	0.250488	2.5648	1.0638	0.250488	-0.203774	1.52664	0.250488	-0.803815	4.9359
	0.250977	1.16901	0.521053	0.250977	2.56706	0.930286	0.250977	-0.150851	1.43938	0.250977	0.735298	4.85635
	0.251465	1.23137	0.370758	0.251465	2.58885	1.14657	0.251465	-0.113402	1.46782	0.251465	-3.49954	5.07086
	0.251953	1.3023	0.37179	0.251953	2.62467	1.15833	0.251953	-0.0851593	1.49824	0.251953	0.841677	4.88266
	0.252441	1.35736	0.348376	0.252441	2.63307	1.08788	0.252441	-0.0690888	1.59506	0.252441	-1.54967	4.9898
	0.25293	1.39889	0.331931	0.25293	2.65115	1.0847	0.25293	-0.0607938	1.43452	0.25293	3.88291	4.74479
	0.253418	1.47715	0.448652	0.253418	2.67251	1.01728	0.253418	-0.0580731	1.59712	0.253418	-1.36592	4.99509
	0.253906	1.57518	0.585625	0.253906	2.69684	0.815011	0.253906	-0.0648896	1.52737	0.253906	1.34675	4.85328
	0.254395	1.60018	0.506006	0.254395	2.71473	1.04359	0.254395	-0.0658781	1.40567	0.254395	-4.45593	5.13205
	0.254883	1.635	0.416776	0.254883	2.7148	1.08604	0.254883	-0.0692169	1.4985	0.254883	-1.24673	4.96245
	0.255371	1.69041	0.280204	0.255371	2.7435	1.15997	0.255371	-0.0470496	1.40631	0.255371	-0.669447	4.95441
	0.255859	1.73466	0.682102	0.255859	2.72846	1.14327	0.255859	-0.0158303	1.58977	0.255859	-6.79834	5.22405
	0.256348	1.77375	0.627673	0.256348	2.72112	1.01706	0.256348	0.0218298	1.57943	0.256348	1.83833	4.8544
	0.256836	1.77106	0.613668	0.256836	2.73176	0.997753	0.256836	0.0444405	1.53679	0.256836	-4.65508	5.14755
	0.257324	1.79993	0.404855	0.257324	2.72757	0.879604	0.257324	0.0821565	1.51068	0.257324	-6.64566	5.25257
	0.257812	1.85103	0.237935	0.257812	2.71838	0.837841	0.257812	0.11205	1.55214	0.257812	0.422017	4.91188
	0.258301	1.9218	0.410308	0.258301	2.70979	0.890109	0.258301	0.136855	1.48811	0.258301	0.136515	4.96668
	0.258789	1.99104	0.52766	0.258789	2.7016	0.821508	0.258789	0.16482	1.43265	0.258789	-10.3936	5.43606
	0.259277	2.04359	0.574115	0.259277	2.7129	0.960273	0.259277	0.193319	1.64682	0.259277	-5.2333	5.18293
	0.259766	2.09724	0.217935	0.259766	2.71735	1.08815	0.259766	0.221114	1.61891	0.259766	-1.87217	5.03466
	0.260254	2.18151	0.439885	0.260254	2.7116	0.943643	0.260254	0.227484	1.63164	0.260254	-5.0082	5.21055
	0.260742	2.21709	0.419497	0.260742	2.70037	1.03948	0.260742	0.249869	1.51374	0.260742	-4.10321	5.15649
	0.26123	2.22751	0.706652	0.26123	2.67649	1.0312	0.26123	0.281806	1.44719	0.26123	-3.32441	5.09074
	0.261719	2.26065	0.690702	0.261719	2.66449	0.819089	0.261719	0.309422	1.44658	0.261719	4.39956	4.72894
	0.262207	2.28203	0.5514	0.262207	2.65995	1.03272	0.262207	0.329038	1.49195	0.262207	-6.92875	5.27232
	0.262695	2.32555	0.523273	0.262695	2.6345	1.08312	0.262695	0.357009	1.36414	0.262695	-2.45886	5.07219
	0.263184	2.32895	0.628479	0.263184	2.60659	0.947762	0.263184	0.385761	1.43228	0.263184	-1.38155	5.00498
	0.263672	2.30816	0.17836	0.263672	2.54884	0.901552	0.263672	0.420005	1.4561	0.263672	-4.05646	5.15154
	0.26416	2.25948	0.379583	0.26416	2.49369	0.986942	0.26416	0.437638	1.60628	0.26416	-5.11136	5.17846
	0.264648	2.22981	0.600602	0.264648	2.45859	1.15672	0.264648	0.446242	1.51489	0.264648	-1.16883	5.007
	0.265137	2.21098	0.421206	0.265137	2.42573	1.1416	0.265137	0.451981	1.39465	0.265137	-5.48028	5.2052
	0.265625	2.22214	0.440514	0.265625	2.37778	1.02889	0.265625	0.430703	1.36195	0.265625	-5.72699	5.20176
	0.266113	2.18062	0.61148	0.266113	2.32787	0.931784	0.266113	0.407286	1.3785	0.266113	0.266235	4.92268
	0.266602	2.15611	0.686742	0.266602	2.27372	0.907809	0.266602	0.399993	1.59729	0.266602	-2.03216	5.01832
	0.26709	2.15385	0.459557	0.26709	2.22804	0.766209	0.26709	0.374715	1.41264	0.26709	-1.14607	5.00085
	0.267578	2.12161	0.611027	0.267578	2.20524	1.05029	0.267578	0.328565	1.43777	0.267578	-2.92361	5.08511
	0.268066	2.08363	0.762124	0.268066	2.17185	1.0399	0.268066	0.282028	1.3598	0.268066	-2.3938	5.04437
	0.268555	2.02448	0.434744	0.268555	2.15168	0.857028	0.268555	0.236302	1.44991	0.268555	-3.22286	5.04299
	0.269043	1.96652	0.295856	0.269043	2.13792	1.08344	0.269043	0.189955	1.59168	0.269043	0.154874	4.87448
	0.269531	1.95438	0.22214	0.269531	2.15056	1.16218	0.269531	0.136052	1.51359	0.269531	-1.40346	4.95174
	0.27002	1.92718	0.240394	0.27002	2.1533	0.970904	0.27002	0.0501063	1.33357	0.27002	-2.0322	4.97074
	0.270508	1.94638	0.3554	0.270508	2.15195	0.922229	0.270508	-0.0134667	1.29878	0.270508	-3.85642	5.09033
	0.270996	1.96032	0.692332	0.270996	2.14706	0.894041	0.270996	-0.0754604	1.43972	0.270996	-1.98207	5.01711
	0.271484	1.98824	0.541397	0.271484	2.14275	0.933509	0.271484	-0.133326	1.54896	0.271484	-0.030132	4.94631
	0.271973	2.02389	0.51541	0.271973	2.14857	0.823397	0.271973	-0.188904	1.38887	0.271973	0.846524	4.89163
	0.272461	2.0491	0.600709	0.272461	2.18307	0.872772	0.272461	-0.241573	1.34496	0.272461	4.37157	4.70078
	0.272949	2.08228	0.53558	0.272949	2.19383	0.998713	0.272949	-0.300902	1.5142	0.272949	-6.45818	5.23506
	0.273438	2.14066	0.709462	0.273438	2.23476	0.992725	0.273438	-0.342076	1.54059	0.273438	-3.53864	5.05736
	0.273926	2.17582	0.402688	0.273926	2.27501	0.935438	0.273926	-0.364422	1.52777	0.273926	-1.80529	4.98858
	0.274414	2.21555	0.568893	0.274414	2.32613	1.19165	0.274414	-0.377171	1.5197	0.274414	0.463472	4.85872
	0.274902	2.28069	0.409272	0.274902	2.37371	0.997747	0.274902	-0.379248	1.58383	0.274902	-1.546	4.97204
	0.275391	2.35021	0.515662	0.275391	2.41164	0.96718	0.275391	-0.375226	1.53899	0.275391	-5.21174	5.13118
	0.275879	2.39926	0.373534	0.275879	2.47236	0.784619	0.275879	-0.374834	1.6269	0.275879	-3.56808	5.0629
	0.276367	2.44452	0.394523	0.276367	2.55802	0.920325	0.276367	-0.369527	1.64149	0.276367	-1.67043	4.95885
	0.276855	2.51092	0.649653	0.276855	2.65127	1.07428	0.276855	-0.359099	1.65627	0.276855	-1.11775	4.97894
	0.277344	2.56805	0.55052	0.277344	2.73488	0.839658	0.277344	-0.342418	1.49013	0.277344	-2.43788	5.07586
	0.277832	2.6333	0.434871	0.277832	2.82096	0.830497	0.277832	-0.323275	1.53047	0.277832	-5.70112	5.15386
	0.27832	2.7093	0.491972	0.27832	2.8963	0.882335	0.27832	-0.308549	1.5857	0.27832	1.39093	4.83594
	0.278809	2.79145	0.670354	0.278809	2.97491	0.9437	0.278809	-0.284416	1.46624	0.278809	-2.56804	5.03942
	0.279297	2.86431	0.651255	0.279297	3.06107	1.00678	0.279297	-0.252648	1.57969	0.279297	0.3925	4.88375
	0.279785	2.89484	0.442337	0.279785	3.15903	1.00063	0.279785	-0.225656	1.50584	0.279785	-2.38461	5.03334
	0.280273	2.95536	0.449589	0.280273	3.27271	1.06783	0.280273	-0.186692	1.46635	0.280273	-3.15111	5.04103
	0.280762	3.00972	0.656599	0.280762	3.36634	0.919183	0.280762	-0.128938	1.4227	0.280762	-1.88709	4.98341
	0.28125	3.04527	0.832484	0.28125	3.45983	0.93835	0.28125	-0.0686182	1.53195	0.28125	-1.62782	4.94067
	0.281738	3.10806	0.669929	0.281738	3.52678	1.06421	0.281738	-0.00191602	1.46406	0.281738	-1.75105	4.9707
	0.282227	3.15531	0.671237	0.282227	3.59921	0.957421	0.282227	0.0599535	1.45441	0.282227	-1.4877	4.96653
	0.282715	3.17515	0.271481	0.282715	3.66015	1.05978	0.282715	0.125635	1.56919	0.282715	-4.30156	5.06297
	0.283203	3.22416	0.447542	0.283203	3.69776	1.13248	0.283203	0.192337	1.53839	0.283203	-5.74536	5.15786
	0.283691	3.2643	0.338273	0.283691	3.74719	0.894224	0.283691	0.281922	1.51402	0.283691	-2.47809	4.98725
	0.28418	3.25563	0.323613	0.28418	3.80802	1.12877	0.28418	0.384907	1.48121	0.28418	-0.836459	4.9465
	0.284668	3.26529	0.380607	0.284668	3.85887	1.05878	0.284668	0.498373	1.66161	0.284668	-1.16897	4.95271
	0.285156	3.26567	0.767493	0.285156	3.8989	1.03067	0.285156	0.601772	1.46311	0.285156	0.898885	4.85908
	0.285645	3.26806	0.613357	0.285645	3.94136	1.04489	0.285645	0.705266	1.40054	0.285645	-2.83605	5.04029
	0.286133	3.26304	0.533879	0.286133	3.94386	0.964235	0.286133	0.79112	1.44869	0.286133	-0.0484595	4.9084
	0.286621	3.28725	0.358021	0.286621	3.96854	0.988079	0.286621	0.891442	1.48017	0.286621	-2.33197	5.01899
	0.287109	3.29569	0.420181	0.287109	3.99659	1.10077	0.287109	0.977999	1.46846	0.287109	-0.226754	4.90591
	0.287598	3.31999	0.778974	0.287598	3.99523	1.11347	0.287598	1.05564	1.40992	0.287598	-1.78808	4.9874
	0.288086	3.28506	0.673606	0.288086	3.98823	1.33691	0.288086	1.13005	1.46995	0.288086	0.366334	4.85799
	0.288574	3.2462	0.763945	0.288574	3.99364	1.09943	0.288574	1.21787	1.55328	0.288574	-2.92525	5.01107
	0.289062	3.23787	0.557171	0.289062	4.02263	1.06152	0.289062	1.29586	1.55331	0.289062	-2.67938	5.00919
	0.289551	3.19804	0.393388	0.289551	4.06402	1.05513	0.289551	1.37526	1.52355	0.289551	0.521367	4.8672
	0.290039	3.14868	0.148786	0.290039	4.09597	1.11518	0.290039	1.4441	1.65997	0.290039	1.72577	4.79707
	0.290527	3.10446	0.519818	0.290527	4.1049	1.05732	0.290527	1.51376	1.64526	0.290527	-2.01763	4.9408
	0.291016	3.07709	0.349929	0.291016	4.11537	1.05972	0.291016	1.60257	1.55381	0.291016	-1.93903	4.95629
	0.291504	3.04506	0.413582	0.291504	4.10693	0.857848	0.291504	1.67423	1.52912	0.291504	-1.5148	4.95471
	0.291992	3.01251	0.671419	0.291992	4.09988	0.86263	0.291992	1.74424	1.67	0.291992	-4.02745	5.09659
	0.29248	2.97689	0.678496	0.29248	4.10635	1.01228	0.29248	1.80493	1.552	0.29248	-6.07248	5.22554
	0.292969	2.9228	0.622192	0.292969	4.07942	0.95634	0.292969	1.86011	1.58657	0.292969	-3.64838	5.05097
	0.293457	2.84297	0.521827	0.293457	4.05973	0.915502	0.293457	1.92632	1.6331	0.293457	-2.04716	5.00573
	0.293945	2.755	0.237739	0.293945	4.05098	0.717272	0.293945	1.98225	1.58765	0.293945	-0.359041	4.93987
	0.294434	2.67221	0.408485	0.294434	4.03014	0.998108	0.294434	2.00736	1.73077	0.294434	-4.7443	5.15295
	0.294922	2.58022	0.240713	0.294922	4.00917	1.05676	0.294922	2.03247	1.51612	0.294922	-1.65957	5.01212
	0.29541	2.50424	0.297645	0.29541	3.96929	1.04263	0.29541	2.05786	1.52527	0.29541	-2.81019	5.0351
	0.295898	2.43325	0.273958	0.295898	3.94739	1.0591	0.295898	2.08309	1.57003	0.295898	2.65431	4.78518
	0.296387	2.38714	0.395687	0.296387	3.91542	1.00574	0.296387	2.09493	1.44038	0.296387	-2.64932	5.02689
	0.296875	2.3324	0.636362	0.296875	3.89809	0.854307	0.296875	2.09301	1.42328	0.296875	-0.293743	4.93009
	0.297363	2.31196	0.35256	0.297363	3.87998	0.927	0.297363	2.10739	1.56455	0.297363	-2.16399	5.01206
	0.297852	2.30054	0.363574	0.297852	3.87507	0.878624	0.297852	2.12165	1.36656	0.297852	-1.61801	4.99647
	0.29834	2.26282	0.6026	0.29834	3.84766	0.885276	0.29834	2.12349	1.30692	0.29834	-3.36478	5.04086
	0.298828	2.24695	0.604274	0.298828	3.83952	0.967979	0.298828	2.10685	1.35782	0.298828	-1.57591	4.94613
	0.299316	2.20947	0.370838	0.299316	3.84509	0.971831	0.299316	2.10517	1.29823	0.299316	-3.59088	5.11708
	0.299805	2.164	0.418794	0.299805	3.85334	0.991242	0.299805	2.10165	1.2829	0.299805	-3.29494	5.05051
	0.300293	2.12642	0.440634	0.300293	3.85922	0.922154	0.300293	2.11524	1.41008	0.300293	5.065	4.64377
	0.300781	2.06919	0.401284	0.300781	3.85334	0.855507	0.300781	2.1227	1.4384	0.300781	1.82187	4.8017
	0.30127	2.02429	0.265839	0.30127	3.85189	0.837949	0.30127	2.13603	1.45365	0.30127	-4.92864	5.10218
	0.301758	1.99163	0.343054	0.301758	3.83208	1.05564	0.301758	2.13969	1.35315	0.301758	-0.659758	4.93473
	0.302246	1.95764	0.382443	0.302246	3.81077	0.979489	0.302246	2.13854	1.5084	0.302246	-0.235535	4.95582
	0.302734	1.92465	0.406917	0.302734	3.76677	0.908755	0.302734	2.1525	1.52183	0.302734	-4.04816	5.09176
	0.303223	1.91228	0.400516	0.303223	3.7291	1.05682	0.303223	2.18219	1.31731	0.303223	-3.50164	5.08463
	0.303711	1.91652	0.497622	0.303711	3.6919	0.958925	0.303711	2.20536	1.37491	0.303711	-1.93885	5.01891
	0.304199	1.88416	0.612013	0.304199	3.65824	1.03419	0.304199	2.21342	1.3822	0.304199	-4.70748	5.15696
	0.304688	1.8578	0.600141	0.304688	3.63674	0.937571	0.304688	2.21017	1.46104	0.304688	0.690312	4.91245
	0.305176	1.8607	0.721746	0.305176	3.60031	1.08662	0.305176	2.21289	1.29781	0.305176	-1.4858	4.95973
	0.305664	1.88577	0.688077	0.305664	3.55445	1.06966	0.305664	2.21644	1.44395	0.305664	-2.50732	5.01475
	0.306152	1.93056	0.310528	0.306152	3.5125	1.11271	0.306152	2.21773	1.36782	0.306152	-2.30717	5.0062
	0.306641	1.99991	0.380377	0.306641	3.45583	0.951158	0.306641	2.21295	1.51483	0.306641	-2.4687	4.99582
	0.307129	2.03514	0.649973	0.307129	3.40418	1.07186	0.307129	2.22246	1.40519	0.307129	1.73979	4.8263
	0.307617	2.09267	0.406632	0.307617	3.36807	1.11791	0.307617	2.2291	1.43391	0.307617	-2.1611	5.04144
	0.308105	2.15057	0.673021	0.308105	3.32295	0.935523	0.308105	2.24592	1.34445	0.308105	-2.4256	5.03522
	0.308594	2.19708	0.57732	0.308594	3.28577	1.06614	0.308594	2.26023	1.33835	0.308594	-2.97637	5.06667
	0.309082	2.2153	0.569997	0.309082	3.25716	1.00323	0.309082	2.29442	1.47605	0.309082	-0.632247	4.95358
	0.30957	2.31171	0.56575	0.30957	3.22283	1.15464	0.30957	2.31642	1.48694	0.30957	-2.1146	5.02764
	0.310059	2.40413	0.720765	0.310059	3.17745	1.07979	0.310059	2.30728	1.46777	0.310059	-3.82494	5.11186
	0.310547	2.49639	0.780422	0.310547	3.14119	1.26272	0.310547	2.29958	1.56565	0.310547	-2.72783	5.05021
	0.311035	2.58158	0.352277	0.311035	3.08872	0.975425	0.311035	2.2984	1.4094	0.311035	-0.367274	4.87537
	0.311523	2.66924	0.538437	0.311523	3.06371	1.05174	0.311523	2.27896	1.50269	0.311523	-0.292722	4.93057
	0.312012	2.80858	0.486786	0.312012	3.04362	1.2427	0.312012	2.26065	1.56802	0.312012	1.42616	4.85809
	0.3125	2.96972	0.721902	0.3125	3.04727	1.10413	0.3125	2.24671	1.54956	0.3125	-0.215957	4.93548
	0.312988	3.18034	0.625274	0.312988	3.0445	0.920611	0.312988	2.24024	1.51345	0.312988	-1.51457	5.01156
	0.313477	3.38574	0.483407	0.313477	3.04555	0.895434	0.313477	2.22612	1.5959	0.313477	-2.60135	5.04482
	0.313965	3.56221	0.657421	0.313965	3.04431	0.945967	0.313965	2.21663	1.43122	0.313965	-3.11166	5.08677
	0.314453	3.717	0.67265	0.314453	3.04322	1.03165	0.314453	2.22261	1.47092	0.314453	1.77219	4.86941
	0.314941	3.91306	0.624744	0.314941	3.05306	1.12173	0.314941	2.23632	1.42528	0.314941	-3.29262	5.11778
	0.31543	4.09202	0.552695	0.31543	3.05487	1.01724	0.31543	2.24414	1.4211	0.31543	-3.6603	5.104
	0.315918	4.25549	0.521229	0.315918	3.03294	1.0074	0.315918	2.25649	1.4995	0.315918	-1.74184	5.01616
	0.316406	4.43729	0.543822	0.316406	3.00281	1.09898	0.316406	2.2908	1.47844	0.316406	-3.75732	5.13971
	0.316895	4.63254	0.74078	0.316895	2.98473	0.982499	0.316895	2.31383	1.51201	0.316895	-0.435858	4.93039
	0.317383	4.81559	0.754578	0.317383	2.96861	1.15885	0.317383	2.37311	1.52363	0.317383	-1.4913	4.95922
	0.317871	4.97157	0.58826	0.317871	2.92905	1.13283	0.317871	2.44093	1.57564	0.317871	2.05799	4.85041
	0.318359	5.09832	0.461353	0.318359	2.86427	1.09262	0.318359	2.52262	1.61081	0.318359	2.11477	4.80938
	0.318848	5.20072	0.365586	0.318848	2.81625	1.05729	0.318848	2.63359	1.63508	0.318848	-0.633576	4.93179
	0.319336	5.28235	0.466695	0.319336	2.79694	1.04087	0.319336	2.72176	1.498	0.319336	-0.501615	4.93775
	0.319824	5.35951	0.651138	0.319824	2.77162	1.0115	0.319824	2.82076	1.51579	0.319824	-0.664812	4.94068
	0.320312	5.42658	0.325077	0.320312	2.7683	0.892306	0.320312	2.92932	1.61587	0.320312	-0.0851084	4.91787
	0.320801	5.49612	0.331716	0.320801	2.75902	0.878763	0.320801	3.00808	1.56514	0.320801	0.372739	4.90203
	0.321289	5.59039	0.452251	0.321289	2.72856	0.766041	0.321289	3.08778	1.53121	0.321289	1.77543	4.82322
	0.321777	5.65169	0.2576	0.321777	2.70629	0.942593	0.321777	3.17989	1.43585	0.321777	-0.832128	4.9453
	0.322266	5.73767	0.379187	0.322266	2.66197	0.86538	0.322266	3.26775	1.53678	0.322266	-2.76763	5.03654
	0.322754	5.83499	0.516338	0.322754	2.60233	1.13549	0.322754	3.34498	1.71851	0.322754	1.00154	4.87086
	0.323242	5.93529	0.364295	0.323242	2.55756	0.943693	0.323242	3.3957	1.69636	0.323242	-0.131907	4.95009
	0.32373	6.01838	0.651801	0.32373	2.51168	0.882672	0.32373	3.43879	1.57689	0.32373	-2.30059	5.06818
	0.324219	6.08144	0.5739	0.324219	2.45667	0.812472	0.324219	3.4762	1.50554	0.324219	-2.59617	5.05075
	0.324707	6.12358	0.424155	0.324707	2.3956	0.784853	0.324707	3.51467	1.48802	0.324707	-0.288447	4.92661
	0.325195	6.13693	0.548499	0.325195	2.31536	1.00619	0.325195	3.54215	1.63716	0.325195	4.51425	4.70401
	0.325684	6.11936	0.632771	0.325684	2.21716	1.04293	0.325684	3.57495	1.55626	0.325684	-1.51872	5.00533
	0.326172	6.09546	0.433332	0.326172	2.13134	1.06958	0.326172	3.59443	1.58166	0.326172	-2.42353	5.08098
	0.32666	6.04816	0.362216	0.32666	2.05043	0.987233	0.32666	3.62164	1.56685	0.32666	-2.71252	5.07088
	0.327148	5.98491	0.420705	0.327148	1.94542	1.10329	0.327148	3.64022	1.46554	0.327148	0.862767	4.90444
	0.327637	5.91214	0.496799	0.327637	1.84858	0.990479	0.327637	3.62847	1.26799	0.327637	1.85298	4.87205
	0.328125	5.85554	0.301361	0.328125	1.74429	1.02277	0.328125	3.61158	1.55317	0.328125	-2.89495	5.08749
	0.328613	5.78789	0.730162	0.328613	1.63312	0.987897	0.328613	3.58565	1.65963	0.328613	-3.02659	5.09695
	0.329102	5.73122	0.444781	0.329102	1.50558	0.957635	0.329102	3.56694	1.59186	0.329102	-1.94375	5.03488
	0.32959	5.63309	0.438418	0.32959	1.3827	1.04294	0.32959	3.54506	1.50204	0.32959	-0.772052	4.99484
	0.330078	5.54817	0.462439	0.330078	1.27397	1.04987	0.330078	3.52519	1.52804	0.330078	-1.8423	5.05078
	0.330566	5.41654	0.350511	0.330566	1.18875	1.11198	0.330566	3.48615	1.47705	0.330566	-2.30913	5.07609
	0.331055	5.25778	0.240305	0.331055	1.10833	1.1033	0.331055	3.45979	1.51685	0.331055	-0.558972	4.99167
	0.331543	5.14381	0.339332	0.331543	1.02605	1.08678	0.331543	3.42947	1.45882	0.331543	-1.07455	5.03421
	0.332031	5.00089	0.289363	0.332031	0.953363	0.983441	0.332031	3.38858	1.51154	0.332031	2.15926	4.8325
	0.33252	4.88473	0.242581	0.33252	0.879879	0.983363	0.33252	3.33217	1.43439	0.33252	-0.4585	4.90869
	0.333008	4.79684	0.453354	0.333008	0.797361	0.972974	0.333008	3.26696	1.43261	0.333008	-1.88193	5.05505
	0.333496	4.7142	0.552756	0.333496	0.714058	0.966533	0.333496	3.2076	1.44979	0.333496	-0.520356	4.97006
	0.333984	4.61393	0.254485	0.333984	0.630348	1.02975	0.333984	3.15118	1.50299	0.333984	0.528924	4.90074
	0.334473	4.52594	0.309786	0.334473	0.54963	1.14051	0.334473	3.09814	1.68485	0.334473	2.15567	4.84585
	0.334961	4.47529	0.486022	0.334961	0.481756	0.944892	0.334961	3.05947	1.60661	0.334961	3.46543	4.78507
	0.335449	4.41708	0.291529	0.335449	0.383857	1.09398	0.335449	3.01168	1.50574	0.335449	-0.79078	5.02132
	0.335938	4.36142	0.315013	0.335938	0.306078	0.93498	0.335938	2.96167	1.6391	0.335938	-1.85083	5.07188
	0.336426	4.30366	0.236559	0.336426	0.248883	0.955929	0.336426	2.91092	1.49678	0.336426	-1.53472	5.03361
	0.336914	4.30344	0.204588	0.336914	0.212576	1.04322	0.336914	2.86263	1.45276	0.336914	-1.00061	5.02026
	0.337402	4.28615	0.0951621	0.337402	0.172564	0.990484	0.337402	2.82163	1.5179	0.337402	-2.31019	5.07077
	0.337891	4.26311	0.237775	0.337891	0.114108	0.95067	0.337891	2.78293	1.58433	0.337891	0.210067	4.92337
	0.338379	4.2721	0.544174	0.338379	0.0389664	1.06783	0.338379	2.73078	1.47691	0.338379	-0.963824	5.01566
	0.338867	4.26056	0.338087	0.338867	-0.0126755	1.05143	0.338867	2.67214	1.46606	0.338867	-2.72802	5.08544
	0.339355	4.25526	0.303516	0.339355	-0.0498573	1.00093	0.339355	2.61006	1.51214	0.339355	1.4624	4.89711
	0.339844	4.25032	0.351765	0.339844	-0.0996496	1.10827	0.339844	2.54556	1.4875	0.339844	-3.82191	5.15222
	0.340332	4.24227	0.594608	0.340332	-0.143297	1.06932	0.340332	2.49893	1.4529	0.340332	-1.76117	5.05831
	0.34082	4.26337	0.584749	0.34082	-0.171078	1.04651	0.34082	2.44847	1.44975	0.34082	-0.724639	5.00386
	0.341309	4.26994	0.435849	0.341309	-0.216084	1.00817	0.341309	2.39038	1.52699	0.341309	-5.71577	5.23032
	0.341797	4.29464	0.73783	0.341797	-0.232076	0.93937	0.341797	2.33457	1.22317	0.341797	-2.57668	5.08049
	0.342285	4.33835	0.813066	0.342285	-0.233525	1.16798	0.342285	2.29281	1.34347	0.342285	-0.677467	4.93659
	0.342773	4.37728	0.636533	0.342773	-0.23489	1.06919	0.342773	2.25833	1.32752	0.342773	-2.76819	5.05027
	0.343262	4.40446	0.861734	0.343262	-0.218828	0.933411	0.343262	2.23048	1.34271	0.343262	-2.83896	5.08566
	0.34375	4.42975	0.689649	0.34375	-0.208901	0.815079	0.34375	2.21207	1.50852	0.34375	0.596167	4.937
	0.344238	4.46961	0.542459	0.344238	-0.201413	0.959552	0.344238	2.1897	1.41335	0.344238	-0.220055	4.95613
	0.344727	4.48326	0.496962	0.344727	-0.208305	0.844472	0.344727	2.1834	1.46817	0.344727	-2.34645	5.07177
	0.345215	4.45172	0.542809	0.345215	-0.208953	0.973958	0.345215	2.16527	1.59118	0.345215	-0.665223	5.01244
	0.345703	4.44976	0.425414	0.345703	-0.232817	0.931539	0.345703	2.1442	1.51422	0.345703	1.77204	4.88572
	0.346191	4.42222	0.561072	0.346191	-0.246767	1.01223	0.346191	2.10976	1.53278	0.346191	3.51924	4.81249
	0.34668	4.42557	0.228259	0.34668	-0.278002	1.06069	0.34668	2.0879	1.34338	0.34668	-0.25867	4.99133
	0.347168	4.46241	0.527887	0.347168	-0.299031	1.1628	0.347168	2.08075	1.4307	0.347168	-4.07946	5.1677
	0.347656	4.44331	0.456129	0.347656	-0.315152	0.923723	0.347656	2.08265	1.67418	0.347656	0.202127	4.97932
	0.348145	4.44523	0.48033	0.348145	-0.327899	1.03948	0.348145	2.06296	1.55078	0.348145	0.443356	4.92981
	0.348633	4.43026	0.651465	0.348633	-0.344377	1.04517	0.348633	2.04744	1.43481	0.348633	-0.887639	4.99021
	0.349121	4.41291	0.833076	0.349121	-0.382369	1.03676	0.349121	2.02504	1.50654	0.349121	2.60839	4.84794
	0.349609	4.41568	0.816362	0.349609	-0.414269	1.15024	0.349609	2.01061	1.55366	0.349609	0.90308	4.94173
	0.350098	4.42736	0.766479	0.350098	-0.461958	1.06318	0.350098	1.979	1.51964	0.350098	-0.587421	5.01896
	0.350586	4.4106	0.67086	0.350586	-0.488155	1.06471	0.350586	1.95461	1.51324	0.350586	-2.82311	5.09803
	0.351074	4.38506	0.820104	0.351074	-0.513071	0.999494	0.351074	1.93508	1.47023	0.351074	0.75544	4.92416
	0.351562	4.38414	0.745268	0.351562	-0.516943	1.12666	0.351562	1.90653	1.65831	0.351562	-2.20408	5.06026
	0.352051	4.37755	0.678195	0.352051	-0.527298	1.05481	0.352051	1.84665	1.64853	0.352051	-3.63872	5.12136
	0.352539	4.37592	0.482309	0.352539	-0.547341	1.11994	0.352539	1.80491	1.56718	0.352539	1.17579	4.91258
	0.353027	4.40847	0.75699	0.353027	-0.578318	1.11745	0.353027	1.77385	1.58954	0.353027	-2.81593	5.10566
	0.353516	4.42607	0.606592	0.353516	-0.618668	1.14399	0.353516	1.75329	1.4945	0.353516	-4.14608	5.1769
	0.354004	4.43771	1.07701	0.354004	-0.632904	1.17306	0.354004	1.71338	1.362	0.354004	-2.65451	5.13923
	0.354492	4.4671	0.790865	0.354492	-0.632424	0.898125	0.354492	1.66675	1.47419	0.354492	-5.06034	5.23109
	0.35498	4.48107	0.832075	0.35498	-0.628337	0.877858	0.35498	1.63009	1.54319	0.35498	3.42812	4.83608
	0.355469	4.46572	0.712507	0.355469	-0.613896	0.761318	0.355469	1.59018	1.44368	0.355469	1.57533	4.86169
	0.355957	4.4473	0.547714	0.355957	-0.60717	0.997363	0.355957	1.54696	1.49017	0.355957	-1.91555	5.04091
	0.356445	4.39512	0.570439	0.356445	-0.637704	0.954244	0.356445	1.50363	1.54044	0.356445	-1.21347	5.01512
	0.356934	4.32986	0.524522	0.356934	-0.688878	0.913039	0.356934	1.46388	1.60251	0.356934	-5.88003	5.24325
	0.357422	4.26968	0.234768	0.357422	-0.725028	1.101	0.357422	1.40768	1.50518	0.357422	-1.84974	5.05719
	0.35791	4.21301	0.363032	0.35791	-0.77503	1.0786	0.35791	1.36191	1.4879	0.35791	0.212107	4.97329
	0.358398	4.14621	0.671144	0.358398	-0.809467	1.10177	0.358398	1.31447	1.48654	0.358398	0.303792	4.96191
	0.358887	4.07839	0.59275	0.358887	-0.837689	1.10365	0.358887	1.27576	1.3745	0.358887	-1.65042	5.06023
	0.359375	4.02506	0.332335	0.359375	-0.868153	1.15786	0.359375	1.24624	1.45885	0.359375	-0.976935	5.04087
	0.359863	3.94127	0.192182	0.359863	-0.881863	1.16529	0.359863	1.20881	1.45375	0.359863	-0.826264	5.01531
	0.360352	3.84153	0.478653	0.360352	-0.901172	0.933539	0.360352	1.19319	1.51531	0.360352	-1.54182	5.04456
	0.36084	3.73725	0.427231	0.36084	-0.923787	1.032	0.36084	1.16708	1.59595	0.36084	-0.90523	4.98279
	0.361328	3.59759	0.105915	0.361328	-0.919848	0.774045	0.361328	1.1414	1.48998	0.361328	-0.479098	4.99926
	0.361816	3.41926	0.529752	0.361816	-0.932779	0.794763	0.361816	1.11966	1.44613	0.361816	0.303489	4.94041
	0.362305	3.23289	0.403409	0.362305	-0.941387	1.06757	0.362305	1.10809	1.54373	0.362305	-3.11575	5.08004
	0.362793	3.07779	0.453174	0.362793	-0.929765	1.09253	0.362793	1.08249	1.53724	0.362793	-1.05007	4.98711
	0.363281	2.89636	0.66419	0.363281	-0.896214	0.915834	0.363281	1.05748	1.57965	0.363281	2.97419	4.78329
	0.36377	2.69017	0.618026	0.36377	-0.891245	0.933519	0.36377	1.02747	1.52686	0.36377	-2.055	4.98949
	0.364258	2.47378	0.532233	0.364258	-0.86718	1.01073	0.364258	0.998936	1.48204	0.364258	1.08089	4.85632
	0.364746	2.26607	0.371677	0.364746	-0.842283	0.950901	0.364746	0.968678	1.34609	0.364746	-2.85638	5.04147
	0.365234	2.05594	0.419158	0.365234	-0.822906	0.913664	0.365234	0.931384	1.49921	0.365234	-4.15377	5.10356
	0.365723	1.84495	0.800728	0.365723	-0.805362	1.06443	0.365723	0.896013	1.55227	0.365723	0.485576	4.92122
	0.366211	1.63939	0.425878	0.366211	-0.792101	0.905393	0.366211	0.829674	1.52076	0.366211	-3.21125	5.10602
	0.366699	1.48958	0.384451	0.366699	-0.77228	0.91391	0.366699	0.777195	1.39623	0.366699	0.826676	4.9302
	0.367188	1.33277	0.346574	0.367188	-0.744863	0.895513	0.367188	0.714588	1.51221	0.367188	-3.228	5.11748
	0.367676	1.19986	0.444758	0.367676	-0.73827	0.866374	0.367676	0.638258	1.48611	0.367676	-0.899291	5.01097
	0.368164	1.08982	0.521573	0.368164	-0.743021	0.959967	0.368164	0.575074	1.36308	0.368164	-3.5043	5.15699
	0.368652	0.96559	0.444459	0.368652	-0.731204	1.02687	0.368652	0.506356	1.43653	0.368652	-3.1139	5.12658
	0.369141	0.828547	0.674176	0.369141	-0.743118	0.953473	0.369141	0.43558	1.45447	0.369141	-0.153583	4.95248
	0.369629	0.675014	0.72405	0.369629	-0.758044	0.909065	0.369629	0.386971	1.59587	0.369629	-0.778248	4.98019
	0.370117	0.521212	0.535392	0.370117	-0.76732	1.00599	0.370117	0.33489	1.54845	0.370117	-1.55753	5.01616
	0.370605	0.401645	0.447738	0.370605	-0.779726	0.963399	0.370605	0.298479	1.60335	0.370605	-3.51371	5.1259
	0.371094	0.232441	0.171942	0.371094	-0.794069	1.08461	0.371094	0.254234	1.47995	0.371094	-0.84614	5.00847
	0.371582	0.0651135	0.241479	0.371582	-0.776375	1.07543	0.371582	0.208635	1.48518	0.371582	-3.54625	5.08428
	0.37207	-0.099935	0.631465	0.37207	-0.783759	0.924618	0.37207	0.206294	1.58049	0.37207	-0.896194	4.98559
	0.372559	-0.288094	0.630425	0.372559	-0.798746	0.796737	0.372559	0.207041	1.70818	0.372559	0.180749	4.93858
	0.373047	-0.464939	0.663328	0.373047	-0.777139	0.858247	0.373047	0.204018	1.54001	0.373047	-0.463301	4.96732
	0.373535	-0.592807	0.540992	0.373535	-0.744826	0.966058	0.373535	0.213655	1.55467	0.373535	4.333	4.72186
	0.374023	-0.688846	0.468903	0.374023	-0.695979	1.05524	0.374023	0.244344	1.5989	0.374023	2.14299	4.81482
	0.374512	-0.768385	0.454078	0.374512	-0.635572	1.23613	0.374512	0.270664	1.69786	0.374512	-4.51822	5.16735
	0.375	-0.851546	0.621787	0.375	-0.572148	0.927497	0.375	0.280019	1.59223	0.375	-2.55047	5.07416
	0.375488	-0.923641	0.530321	0.375488	-0.518349	0.88912	0.375488	0.29209	1.52323	0.375488	-2.44057	5.06439
	0.375977	-1.00538	0.298703	0.375977	-0.443745	0.90065	0.375977	0.334993	1.58504	0.375977	-2.89208	5.10312
	0.376465	-1.0804	0.448499	0.376465	-0.389805	0.956878	0.376465	0.382211	1.56341	0.376465	-0.490893	4.99331
	0.376953	-1.16607	0.275496	0.376953	-0.333543	1.11811	0.376953	0.437551	1.52702	0.376953	-5.2888	5.23942
	0.377441	-1.2356	0.357524	0.377441	-0.247551	1.0888	0.377441	0.492981	1.52208	0.377441	-0.568946	4.96874
	0.37793	-1.29112	0.433206	0.37793	-0.13814	1.0634	0.37793	0.552517	1.50051	0.37793	0.192558	4.91854
	0.378418	-1.29948	0.369302	0.378418	-0.0327649	0.855506	0.378418	0.587482	1.58627	0.378418	0.0528294	4.92318
	0.378906	-1.32587	0.408511	0.378906	0.0702091	0.872549	0.378906	0.6314	1.64267	0.378906	1.39678	4.89112
	0.379395	-1.32258	0.340141	0.379395	0.165401	0.960466	0.379395	0.679644	1.44968	0.379395	-0.742728	4.98292
	0.379883	-1.30984	0.617203	0.379883	0.231911	0.932644	0.379883	0.721022	1.55577	0.379883	-1.82567	5.03597
	0.380371	-1.32361	0.595451	0.380371	0.321038	1.10248	0.380371	0.759702	1.47582	0.380371	-0.427074	4.97255
	0.380859	-1.3199	0.634768	0.380859	0.433523	1.33238	0.380859	0.799879	1.52098	0.380859	2.72425	4.87481
	0.381348	-1.30554	0.629183	0.381348	0.535968	1.34042	0.381348	0.856253	1.42103	0.381348	3.03262	4.79094
	0.381836	-1.31732	0.574745	0.381836	0.673697	1.01669	0.381836	0.897618	1.56873	0.381836	0.871024	4.89
	0.382324	-1.32916	0.531702	0.382324	0.81845	1.11524	0.382324	0.931733	1.42825	0.382324	-1.2815	5.00877
	0.382812	-1.32795	0.411286	0.382812	0.970667	0.985463	0.382812	0.967287	1.51793	0.382812	-1.70495	4.99268
	0.383301	-1.30787	0.40175	0.383301	1.14	1.04488	0.383301	1.00615	1.64064	0.383301	-1.58522	4.9934
	0.383789	-1.28132	0.37307	0.383789	1.31103	0.894045	0.383789	1.04427	1.43769	0.383789	-0.28689	4.94976
	0.384277	-1.28209	0.584114	0.384277	1.50529	0.948439	0.384277	1.06455	1.49474	0.384277	-3.68436	5.12419
	0.384766	-1.30149	0.567362	0.384766	1.67599	0.882266	0.384766	1.10209	1.42241	0.384766	-0.462157	4.941
	0.385254	-1.27622	0.472814	0.385254	1.86777	0.945885	0.385254	1.15255	1.51567	0.385254	0.302827	4.93248
	0.385742	-1.27043	0.656504	0.385742	2.04373	0.794296	0.385742	1.19821	1.44043	0.385742	-2.06076	4.9963
	0.38623	-1.2442	0.673031	0.38623	2.20009	1.03762	0.38623	1.23085	1.47569	0.38623	-2.4712	5.04889
	0.386719	-1.21746	0.604227	0.386719	2.37244	0.918637	0.386719	1.25877	1.49812	0.386719	-1.93531	5.04129
	0.387207	-1.1989	0.43645	0.387207	2.55761	0.820781	0.387207	1.2787	1.50275	0.387207	-3.03559	5.10865
	0.387695	-1.16028	0.572714	0.387695	2.72849	0.78717	0.387695	1.29382	1.50765	0.387695	-0.722016	4.93475
	0.388184	-1.1053	0.643229	0.388184	2.90722	1.10011	0.388184	1.29561	1.60916	0.388184	-0.201674	4.96047
	0.388672	-1.01344	0.622693	0.388672	3.08455	0.969106	0.388672	1.2912	1.51081	0.388672	0.684935	4.94872
	0.38916	-0.949618	0.624391	0.38916	3.27294	1.00284	0.38916	1.27822	1.46356	0.38916	-1.56489	5.027
	0.389648	-0.902894	0.666672	0.389648	3.44531	1.06133	0.389648	1.26885	1.51694	0.389648	-1.53884	5.03838
	0.390137	-0.810102	0.557614	0.390137	3.62453	1.00571	0.390137	1.24884	1.57913	0.390137	-1.27149	5.0517
	0.390625	-0.735668	0.562432	0.390625	3.80004	1.01632	0.390625	1.23686	1.52577	0.390625	-3.58716	5.15187
	0.391113	-0.657004	0.298244	0.391113	3.96623	1.1275	0.391113	1.20728	1.37285	0.391113	-1.64797	5.00339
	0.391602	-0.568868	0.395639	0.391602	4.11865	1.00412	0.391602	1.17563	1.42881	0.391602	0.558744	4.91692
	0.39209	-0.47995	0.541004	0.39209	4.24176	1.10838	0.39209	1.14384	1.54775	0.39209	-2.09187	5.03432
	0.392578	-0.391235	0.261858	0.392578	4.35796	0.992246	0.392578	1.09777	1.45047	0.392578	-2.27212	5.06787
	0.393066	-0.299003	0.537609	0.393066	4.48435	0.880957	0.393066	1.05392	1.46741	0.393066	-0.117139	4.9564
	0.393555	-0.20943	0.633101	0.393555	4.61252	1.05027	0.393555	1.0079	1.48922	0.393555	1.40225	4.86197
	0.394043	-0.0741168	0.617925	0.394043	4.74023	1.05874	0.394043	0.975305	1.4508	0.394043	1.27345	4.87174
	0.394531	0.0664661	0.545697	0.394531	4.85281	0.971658	0.394531	0.954444	1.41232	0.394531	-2.54729	5.06051
	0.39502	0.20579	0.355114	0.39502	4.94784	1.04714	0.39502	0.921137	1.31308	0.39502	-5.57916	5.18853
	0.395508	0.296475	0.536868	0.395508	5.04669	1.08501	0.395508	0.880386	1.40516	0.395508	-1.24396	5.0051
	0.395996	0.373521	0.603751	0.395996	5.14476	0.879809	0.395996	0.837267	1.35743	0.395996	-1.36886	4.99442
	0.396484	0.490053	0.654708	0.396484	5.2436	1.08036	0.396484	0.786313	1.26494	0.396484	-3.93336	5.1692
	0.396973	0.602292	0.655333	0.396973	5.31894	1.06576	0.396973	0.774576	1.31004	0.396973	-7.21977	5.31625
	0.397461	0.753003	0.660506	0.397461	5.40056	0.77939	0.397461	0.753338	1.34239	0.397461	-0.338225	4.9821
	0.397949	0.893893	0.329235	0.397949	5.46666	0.76943	0.397949	0.737825	1.31899	0.397949	-1.03906	5.03926
	0.398438	1.01041	0.274915	0.398438	5.54346	0.816399	0.398438	0.743218	1.27134	0.398438	0.548583	4.94101
	0.398926	1.12322	0.395113	0.398926	5.64425	0.844311	0.398926	0.767586	1.45164	0.398926	-0.260653	4.95947
	0.399414	1.26631	0.48781	0.399414	5.70716	0.94255	0.399414	0.806345	1.60122	0.399414	0.592288	4.90662
	0.399902	1.40666	0.566521	0.399902	5.76621	0.950066	0.399902	0.853525	1.44501	0.399902	-2.28716	5.02293
	0.400391	1.54592	0.764193	0.400391	5.81141	1.00113	0.400391	0.907271	1.37791	0.400391	-0.310868	4.92838
	0.400879	1.66913	0.558633	0.400879	5.83938	1.08484	0.400879	0.982514	1.46727	0.400879	-1.68241	5.01775
	0.401367	1.76826	0.604031	0.401367	5.87799	1.1469	0.401367	1.06058	1.44657	0.401367	1.75788	4.85202
	0.401855	1.84375	0.549057	0.401855	5.91916	0.835169	0.401855	1.14114	1.44356	0.401855	-2.27065	5.06912
	0.402344	1.92588	0.381987	0.402344	5.97289	0.766771	0.402344	1.22583	1.4515	0.402344	-2.76709	5.07735
	0.402832	2.00913	0.541555	0.402832	6.00307	0.994829	0.402832	1.3317	1.53811	0.402832	1.10549	4.8892
	0.40332	2.04951	0.663624	0.40332	6.00453	0.907314	0.40332	1.46198	1.45575	0.40332	1.28127	4.89527
	0.403809	2.06699	0.481148	0.403809	6.0293	0.947977	0.403809	1.59303	1.51327	0.403809	-0.680613	4.98328
	0.404297	2.10706	0.526017	0.404297	6.02506	1.04492	0.404297	1.71814	1.54319	0.404297	3.10791	4.79202
	0.404785	2.13543	0.61433	0.404785	6.04667	0.862102	0.404785	1.82634	1.50064	0.404785	1.28675	4.83073
	0.405273	2.17124	0.445382	0.405273	6.08168	0.779371	0.405273	1.93657	1.54424	0.405273	0.755813	4.84944
	0.405762	2.2052	0.34716	0.405762	6.14008	0.805186	0.405762	2.03506	1.45609	0.405762	-3.5043	5.08997
	0.40625	2.23428	0.461641	0.40625	6.20377	0.746607	0.40625	2.14265	1.59384	0.40625	-0.573268	4.95383
	0.406738	2.26702	0.427818	0.406738	6.28108	0.802291	0.406738	2.24769	1.58604	0.406738	-1.30449	4.96583
	0.407227	2.27049	0.535707	0.407227	6.34594	0.930036	0.407227	2.35086	1.52082	0.407227	-1.14977	4.97306
	0.407715	2.2955	0.333946	0.407715	6.41805	0.838395	0.407715	2.4657	1.38483	0.407715	-0.512477	4.98902
	0.408203	2.27535	0.242986	0.408203	6.4863	0.95245	0.408203	2.55411	1.47554	0.408203	-3.80014	5.14231
	0.408691	2.28047	0.383508	0.408691	6.56064	0.912108	0.408691	2.65624	1.60903	0.408691	-1.97454	5.05334
	0.40918	2.2969	0.676754	0.40918	6.62989	1.0243	0.40918	2.73554	1.39702	0.40918	-1.86156	5.05484
	0.409668	2.29234	0.177915	0.409668	6.72378	0.802439	0.409668	2.81573	1.46176	0.409668	-2.68904	5.08613
	0.410156	2.32444	0.11214	0.410156	6.78791	0.879674	0.410156	2.87016	1.46586	0.410156	-0.411088	4.95792
	0.410645	2.35717	0.389888	0.410645	6.87957	1.02011	0.410645	2.92234	1.55848	0.410645	-2.18549	5.02831
	0.411133	2.39583	0.349489	0.411133	6.95599	0.98909	0.411133	2.97053	1.65452	0.411133	-2.53696	5.09822
	0.411621	2.42181	0.390039	0.411621	7.03671	0.975479	0.411621	3.01948	1.66455	0.411621	-2.58141	5.07636
	0.412109	2.43579	0.540219	0.412109	7.11352	0.972814	0.412109	3.0631	1.67773	0.412109	1.68826	4.88061
	0.412598	2.47503	0.219488	0.412598	7.21262	0.886224	0.412598	3.11872	1.6993	0.412598	-0.202484	4.96197
	0.413086	2.54474	0.148388	0.413086	7.30874	0.947797	0.413086	3.16417	1.64004	0.413086	-1.7825	5.0124
	0.413574	2.60344	0.495128	0.413574	7.40879	0.941448	0.413574	3.20075	1.52573	0.413574	-0.100782	4.93769
	0.414062	2.63543	0.449088	0.414062	7.5274	0.985723	0.414062	3.23127	1.53996	0.414062	0.976953	4.88234
	0.414551	2.66911	0.458826	0.414551	7.6539	0.990824	0.414551	3.26834	1.65203	0.414551	-0.170655	4.89609
	0.415039	2.72618	0.47173	0.415039	7.78341	0.97756	0.415039	3.31188	1.52433	0.415039	0.847046	4.86687
	0.415527	2.75267	0.260582	0.415527	7.91305	0.983236	0.415527	3.33452	1.60702	0.415527	1.18446	4.86709
	0.416016	2.77749	0.310514	0.416016	8.05009	1.1845	0.416016	3.34518	1.61459	0.416016	1.65777	4.85833
	0.416504	2.82555	0.323498	0.416504	8.21003	1.19997	0.416504	3.37901	1.54408	0.416504	-1.96595	5.08122
	0.416992	2.84505	0.474549	0.416992	8.36381	1.15967	0.416992	3.39688	1.50922	0.416992	-2.16182	5.06529
	0.41748	2.87488	0.461488	0.41748	8.50911	1.08551	0.41748	3.42128	1.49351	0.41748	-3.05579	5.09471
	0.417969	2.94914	0.626734	0.417969	8.66903	0.98651	0.417969	3.44004	1.5021	0.417969	-2.74162	5.11544
	0.418457	3.03765	0.319533	0.418457	8.84219	0.979222	0.418457	3.46099	1.47017	0.418457	-3.0209	5.13695
	0.418945	3.11852	0.189998	0.418945	9.0043	1.09134	0.418945	3.47423	1.44353	0.418945	-6.65311	5.31574
	0.419434	3.17591	0.356671	0.419434	9.16759	1.22324	0.419434	3.45674	1.65044	0.419434	-2.66631	5.1164
	0.419922	3.21842	0.641254	0.419922	9.33803	1.18384	0.419922	3.41758	1.53571	0.419922	-1.215	4.99414
	0.42041	3.28804	0.529879	0.42041	9.49873	1.09329	0.42041	3.38049	1.59896	0.42041	-3.97185	5.14946
	0.420898	3.35886	0.369364	0.420898	9.67591	1.00125	0.420898	3.32321	1.61929	0.420898	-3.77006	5.15695
	0.421387	3.42917	0.572713	0.421387	9.87818	1.02623	0.421387	3.24921	1.41514	0.421387	-4.90264	5.23716
	0.421875	3.48097	0.301421	0.421875	10.0507	0.968408	0.421875	3.1813	1.48641	0.421875	-1.15451	5.04585
	0.422363	3.52952	0.464633	0.422363	10.2068	1.08821	0.422363	3.10799	1.40517	0.422363	-1.28797	4.99485
	0.422852	3.56097	0.551892	0.422852	10.3584	1.03416	0.422852	3.01968	1.36313	0.422852	-2.68814	5.0913
	0.42334	3.58746	0.562379	0.42334	10.5158	1.00609	0.42334	2.93394	1.37121	0.42334	-1.63909	5.02307
	0.423828	3.62467	0.409855	0.423828	10.6726	1.21848	0.423828	2.85956	1.30753	0.423828	-1.03846	4.96052
	0.424316	3.67459	0.504493	0.424316	10.8431	1.06212	0.424316	2.78137	1.28348	0.424316	-1.07465	4.97012
	0.424805	3.73887	0.199933	0.424805	10.9899	1.11347	0.424805	2.68858	1.35311	0.424805	-0.885354	4.95808
	0.425293	3.81167	0.583324	0.425293	11.1612	1.20781	0.425293	2.6059	1.28851	0.425293	-1.00387	5.00871
	0.425781	3.90327	0.62122	0.425781	11.337	1.1362	0.425781	2.52123	1.35187	0.425781	1.63978	4.86969
	0.42627	3.96989	0.713058	0.42627	11.4904	1.09132	0.42627	2.43683	1.4203	0.42627	-1.29097	5.01424
	0.426758	4.01315	0.514483	0.426758	11.622	1.01264	0.426758	2.3496	1.35239	0.426758	-4.03505	5.15555
	0.427246	4.07362	0.608604	0.427246	11.7661	1.02785	0.427246	2.27255	1.33102	0.427246	-0.780029	4.98434
	0.427734	4.15539	0.786809	0.427734	11.8924	1.16456	0.427734	2.19047	1.26169	0.427734	0.417111	4.90405
	0.428223	4.20295	0.748022	0.428223	12.0272	0.956687	0.428223	2.1128	1.25683	0.428223	-3.37616	5.09056
	0.428711	4.2616	0.628553	0.428711	12.1738	1.15319	0.428711	2.03993	1.5291	0.428711	-2.58481	5.0804
	0.429199	4.35509	0.762482	0.429199	12.3059	1.0039	0.429199	1.96798	1.60788	0.429199	-0.767045	4.98109
	0.429688	4.43103	0.628497	0.429688	12.4121	1.15903	0.429688	1.88868	1.56543	0.429688	-0.366927	5.00501
	0.430176	4.4856	0.630644	0.430176	12.5225	0.97658	0.430176	1.80982	1.59316	0.430176	-1.99557	5.05159
	0.430664	4.52196	0.616397	0.430664	12.5914	0.811899	0.430664	1.73897	1.50458	0.430664	-3.80881	5.1675
	0.431152	4.56412	0.602321	0.431152	12.6556	0.88239	0.431152	1.668	1.46931	0.431152	-6.25407	5.22925
	0.431641	4.63827	0.594503	0.431641	12.723	0.958235	0.431641	1.6046	1.52922	0.431641	-3.66483	5.12723
	0.432129	4.67303	0.399932	0.432129	12.7565	0.975863	0.432129	1.53676	1.536	0.432129	-5.09342	5.16845
	0.432617	4.66773	0.735398	0.432617	12.7857	0.914192	0.432617	1.48243	1.66994	0.432617	-4.70347	5.17378
	0.433105	4.69111	0.536241	0.433105	12.797	0.887907	0.433105	1.4448	1.48387	0.433105	-3.48889	5.10677
	0.433594	4.72909	0.498061	0.433594	12.8084	0.860917	0.433594	1.40403	1.60052	0.433594	-1.3794	5.01561
	0.434082	4.71134	0.536592	0.434082	12.7965	0.766189	0.434082	1.36857	1.62623	0.434082	-3.97187	5.08958
	0.43457	4.68245	0.420643	0.43457	12.7589	0.936824	0.43457	1.34221	1.76783	0.43457	-1.03909	4.95272
	0.435059	4.64576	0.523155	0.435059	12.7101	0.859873	0.435059	1.30208	1.60324	0.435059	-1.02741	4.95702
	0.435547	4.64597	0.45877	0.435547	12.6275	1.00291	0.435547	1.28408	1.62357	0.435547	2.50676	4.78489
	0.436035	4.63255	0.509716	0.436035	12.5457	0.804297	0.436035	1.28323	1.61333	0.436035	-5.1824	5.16672
	0.436523	4.632	0.703083	0.436523	12.4411	0.783926	0.436523	1.28414	1.57383	0.436523	-7.24765	5.24244
	0.437012	4.62834	0.39223	0.437012	12.3032	0.907789	0.437012	1.29965	1.53204	0.437012	-0.257026	4.90467
	0.4375	4.58778	0.26308	0.4375	12.1495	0.869948	0.4375	1.32531	1.56672	0.4375	-2.4391	5.00922
	0.437988	4.54443	0.644977	0.437988	11.9671	0.937462	0.437988	1.34323	1.60222	0.437988	-0.0981151	4.92459
	0.438477	4.50157	0.814786	0.438477	11.7809	0.845556	0.438477	1.35764	1.64606	0.438477	-0.159223	4.90922
	0.438965	4.46857	0.586506	0.438965	11.5983	0.85379	0.438965	1.38809	1.55447	0.438965	1.16835	4.84381
	0.439453	4.46766	0.484949	0.439453	11.4057	0.840164	0.439453	1.40616	1.48954	0.439453	-1.59115	4.99533
	0.439941	4.43454	0.464216	0.439941	11.2154	1.02537	0.439941	1.43252	1.54537	0.439941	-1.67441	4.97391
	0.44043	4.4202	0.512511	0.44043	11.0223	0.906199	0.44043	1.48164	1.61613	0.44043	-2.97892	5.03014
	0.440918	4.37593	0.350965	0.440918	10.8402	0.853571	0.440918	1.51603	1.39819	0.440918	-1.26155	4.95734
	0.441406	4.34087	0.516384	0.441406	10.6565	0.920112	0.441406	1.5562	1.58887	0.441406	-2.38019	4.97488
	0.441895	4.29755	0.461261	0.441895	10.4575	0.886814	0.441895	1.59265	1.46558	0.441895	0.478779	4.84747
	0.442383	4.28457	0.187022	0.442383	10.2301	0.940522	0.442383	1.62354	1.49769	0.442383	0.375287	4.86085
	0.442871	4.27938	0.343962	0.442871	9.98048	0.897277	0.442871	1.65102	1.48432	0.442871	-4.08182	5.05768
	0.443359	4.25208	0.405795	0.443359	9.75366	0.951175	0.443359	1.65703	1.50776	0.443359	-4.68212	5.08007
	0.443848	4.23808	0.566081	0.443848	9.5308	1.03954	0.443848	1.69541	1.67164	0.443848	-4.57435	5.11322
	0.444336	4.22515	0.730187	0.444336	9.32208	0.997846	0.444336	1.73488	1.7451	0.444336	-2.82072	5.01359
	0.444824	4.189	0.458808	0.444824	9.12777	0.954982	0.444824	1.7649	1.53949	0.444824	-1.9489	5.0039
	0.445312	4.17197	0.536819	0.445312	8.913	0.881038	0.445312	1.82063	1.57891	0.445312	-1.59348	4.9479
	0.445801	4.14269	0.641006	0.445801	8.70061	0.840033	0.445801	1.84687	1.61583	0.445801	-1.0003	4.9759
	0.446289	4.08924	0.80046	0.446289	8.47049	0.895274	0.446289	1.86228	1.44089	0.446289	-1.37997	4.99026
	0.446777	4.02992	0.439692	0.446777	8.25128	1.0165	0.446777	1.87652	1.39904	0.446777	-2.21972	5.0015
	0.447266	3.98718	0.575339	0.447266	8.01532	0.934655	0.447266	1.8675	1.48479	0.447266	-0.919345	4.92798
	0.447754	3.94076	0.512039	0.447754	7.79006	0.913702	0.447754	1.85454	1.52139	0.447754	-0.941114	4.92537
	0.448242	3.87083	0.435516	0.448242	7.58693	0.904042	0.448242	1.84648	1.5312	0.448242	-1.94188	5.01254
	0.44873	3.81397	0.477299	0.44873	7.38888	0.874762	0.44873	1.83057	1.49425	0.44873	-0.910814	4.94403
	0.449219	3.71526	0.541836	0.449219	7.20539	1.10135	0.449219	1.80797	1.51325	0.449219	3.61135	4.73451
	0.449707	3.64206	0.338924	0.449707	7.04843	0.988434	0.449707	1.76698	1.48196	0.449707	-2.98394	5.04507
	0.450195	3.56784	0.332183	0.450195	6.86513	1.02124	0.450195	1.70847	1.38285	0.450195	-0.820573	4.91755
	0.450684	3.50026	0.735558	0.450684	6.69116	1.00763	0.450684	1.64715	1.50146	0.450684	-3.44306	5.07243
	0.451172	3.44249	0.583772	0.451172	6.49229	1.03346	0.451172	1.58383	1.42442	0.451172	-1.6186	4.92037
	0.45166	3.3818	0.435208	0.45166	6.30113	1.04572	0.45166	1.51177	1.46813	0.45166	-4.40698	5.12941
	0.452148	3.36534	0.585019	0.452148	6.15742	1.10432	0.452148	1.42439	1.46845	0.452148	-6.38154	5.22115
	0.452637	3.35999	0.665168	0.452637	6.0023	0.919441	0.452637	1.31871	1.47118	0.452637	-4.36571	5.11726
	0.453125	3.35789	0.446038	0.453125	5.8547	0.958258	0.453125	1.22691	1.4573	0.453125	-0.346673	4.92395
	0.453613	3.35214	0.386925	0.453613	5.70221	0.993744	0.453613	1.14365	1.49753	0.453613	-5.45704	5.1454
	0.454102	3.35135	0.379247	0.454102	5.59911	1.0204	0.454102	1.05825	1.53265	0.454102	-0.922545	4.97178
	0.45459	3.37254	0.659166	0.45459	5.48395	0.948678	0.45459	0.970003	1.51087	0.45459	-1.53833	4.98598
	0.455078	3.39979	0.692438	0.455078	5.35072	1.23827	0.455078	0.896344	1.52096	0.455078	-2.11069	4.99896
	0.455566	3.41457	0.401855	0.455566	5.20852	1.06843	0.455566	0.818377	1.52743	0.455566	-4.43229	5.07976
	0.456055	3.46084	0.303607	0.456055	5.08543	1.04822	0.456055	0.732037	1.44535	0.456055	-7.21541	5.2648
	0.456543	3.48629	0.695081	0.456543	4.95727	1.27306	0.456543	0.637309	1.38754	0.456543	-2.72455	5.02593
	0.457031	3.52937	0.697352	0.457031	4.81263	1.13248	0.457031	0.574539	1.29784	0.457031	-2.4878	5.00564
	0.45752	3.56102	0.320775	0.45752	4.67433	1.2301	0.45752	0.49846	1.38663	0.45752	-0.815007	4.93402
	0.458008	3.59769	0.605183	0.458008	4.54728	1.17505	0.458008	0.429242	1.35793	0.458008	-5.28573	5.12227
	0.458496	3.65071	0.638915	0.458496	4.40608	1.1554	0.458496	0.356622	1.31438	0.458496	-4.77825	5.10535
	0.458984	3.66801	0.491067	0.458984	4.28133	1.26523	0.458984	0.317734	1.35787	0.458984	-0.1559	4.88279
	0.459473	3.67711	0.582333	0.459473	4.15463	1.35845	0.459473	0.270643	1.61176	0.459473	-3.71631	5.06885
	0.459961	3.66571	0.133287	0.459961	4.04082	1.47092	0.459961	0.234529	1.44066	0.459961	-1.08725	4.94029
	0.460449	3.6502	0.417477	0.460449	3.901	1.1992	0.460449	0.203773	1.41097	0.460449	-0.829996	4.93543
	0.460938	3.66753	0.397184	0.460938	3.76475	1.36825	0.460938	0.174043	1.54733	0.460938	-3.45653	5.06773
	0.461426	3.65493	0.263736	0.461426	3.6229	1.36766	0.461426	0.139311	1.48738	0.461426	-4.98102	5.14118
	0.461914	3.5979	0.518797	0.461914	3.48344	1.41588	0.461914	0.117635	1.40855	0.461914	-4.56236	5.12026
	0.462402	3.55336	0.61263	0.462402	3.35057	1.4011	0.462402	0.102229	1.49521	0.462402	-1.91493	4.98707
	0.462891	3.54583	0.556389	0.462891	3.20063	1.30259	0.462891	0.0920673	1.55409	0.462891	-5.07206	5.11164
	0.463379	3.52361	0.356706	0.463379	3.03924	1.11566	0.463379	0.0968169	1.52944	0.463379	-3.22281	5.06711
	0.463867	3.51348	0.220954	0.463867	2.87446	1.12736	0.463867	0.0990166	1.55359	0.463867	-2.15649	5.01283
	0.464355	3.51502	0.423363	0.464355	2.73358	1.06934	0.464355	0.0982821	1.50325	0.464355	-1.19717	4.91426
	0.464844	3.5167	0.149699	0.464844	2.60318	1.16768	0.464844	0.127396	1.4006	0.464844	-9.85044	5.33033
	0.465332	3.47269	0.618354	0.465332	2.47336	1.19328	0.465332	0.15225	1.54216	0.465332	-0.955053	4.89437
	0.46582	3.44339	0.509874	0.46582	2.3371	1.12895	0.46582	0.191758	1.4588	0.46582	-4.27399	5.07477
	0.466309	3.42294	0.499448	0.466309	2.21228	1.27011	0.466309	0.218366	1.53522	0.466309	-7.0159	5.1982
	0.466797	3.3439	0.352331	0.466797	2.0821	1.30857	0.466797	0.251611	1.54516	0.466797	-6.41414	5.1745
	0.467285	3.26651	0.192615	0.467285	1.93822	1.33662	0.467285	0.277138	1.58253	0.467285	-1.2542	4.87612
	0.467773	3.20309	0.305712	0.467773	1.80755	1.14154	0.467773	0.314878	1.61759	0.467773	-5.85465	5.12272
	0.468262	3.11602	0.251133	0.468262	1.6716	1.07321	0.468262	0.374691	1.43909	0.468262	-3.34345	5.02092
	0.46875	3.0584	0.591281	0.46875	1.54709	1.04367	0.46875	0.468889	1.46671	0.46875	-4.43246	5.06334
	0.469238	2.98875	0.679993	0.469238	1.43912	0.920227	0.469238	0.556725	1.58235	0.469238	-1.19469	4.95072
	0.469727	2.92656	0.343662	0.469727	1.33244	1.05499	0.469727	0.644995	1.46328	0.469727	-3.64477	5.06657
	0.470215	2.88038	0.584994	0.470215	1.19718	1.05744	0.470215	0.746798	1.57713	0.470215	-3.83413	5.05668
	0.470703	2.86301	0.619042	0.470703	1.05085	1.1037	0.470703	0.839565	1.65365	0.470703	0.430439	4.85152
	0.471191	2.82797	0.660794	0.471191	0.932589	1.17739	0.471191	0.923194	1.54637	0.471191	-5.2314	5.10735
	0.47168	2.8234	0.529056	0.47168	0.817965	1.09563	0.47168	1.01848	1.63384	0.47168	-2.23607	4.96331
	0.472168	2.81595	0.589118	0.472168	0.721491	1.04993	0.472168	1.09822	1.55228	0.472168	-3.69287	5.04555
	0.472656	2.79443	0.587576	0.472656	0.623321	0.955253	0.472656	1.18532	1.33615	0.472656	-0.579289	4.88597
	0.473145	2.74668	0.517915	0.473145	0.516261	0.852116	0.473145	1.26722	1.39407	0.473145	-2.94284	4.97582
	0.473633	2.70535	0.60931	0.473633	0.419482	0.918474	0.473633	1.33819	1.45549	0.473633	-3.04482	4.95832
	0.474121	2.66749	0.569083	0.474121	0.308707	0.868704	0.474121	1.40186	1.60603	0.474121	-1.53925	4.91916
	0.474609	2.60122	0.590631	0.474609	0.191393	1.18234	0.474609	1.4641	1.62675	0.474609	-4.18199	5.04887
	0.475098	2.55927	0.633901	0.475098	0.0691453	1.04969	0.475098	1.52691	1.55188	0.475098	-0.27804	4.85285
	0.475586	2.51814	0.395168	0.475586	-0.0314053	1.20702	0.475586	1.59651	1.49729	0.475586	-2.50563	4.98283
	0.476074	2.46992	0.488278	0.476074	-0.152076	1.0134	0.476074	1.65246	1.45538	0.476074	-3.07642	4.96853
	0.476562	2.41204	0.354963	0.476562	-0.247819	0.740428	0.476562	1.71297	1.53152	0.476562	-2.84761	4.95058
	0.477051	2.37762	0.476485	0.477051	-0.350271	0.856274	0.477051	1.77309	1.53381	0.477051	-1.80225	4.9201
	0.477539	2.35285	0.432567	0.477539	-0.477337	1.00664	0.477539	1.81706	1.50302	0.477539	-1.65402	4.90229
	0.478027	2.30891	0.633342	0.478027	-0.604348	0.904301	0.478027	1.8474	1.56541	0.478027	-3.80913	5.02713
	0.478516	2.26752	0.559352	0.478516	-0.69247	0.669901	0.478516	1.88792	1.5748	0.478516	-3.52876	5.00724
	0.479004	2.24602	0.333923	0.479004	-0.799172	0.925708	0.479004	1.90902	1.55978	0.479004	-4.2364	5.06362
	0.479492	2.24146	0.469637	0.479492	-0.885104	0.917935	0.479492	1.92585	1.43518	0.479492	-4.92444	5.07164
	0.47998	2.22046	0.614194	0.47998	-0.989034	0.993861	0.47998	1.95468	1.42244	0.47998	2.1068	4.74386
	0.480469	2.15852	0.275738	0.480469	-1.08541	0.864336	0.480469	1.96401	1.58408	0.480469	-3.93532	5.0593
	0.480957	2.08995	0.481234	0.480957	-1.16154	0.98782	0.480957	1.96524	1.6219	0.480957	3.53356	4.71626
	0.481445	2.04968	0.630209	0.481445	-1.21951	1.04901	0.481445	1.95205	1.42429	0.481445	-0.726268	4.9104
	0.481934	1.97191	0.510354	0.481934	-1.25842	0.860357	0.481934	1.93612	1.52032	0.481934	-1.73179	4.93822
	0.482422	1.91678	0.425304	0.482422	-1.28071	0.831436	0.482422	1.89441	1.53933	0.482422	-2.93514	5.00806
	0.48291	1.8768	0.437066	0.48291	-1.28931	0.791067	0.48291	1.85479	1.57781	0.48291	-4.98651	5.0982
	0.483398	1.83592	0.635695	0.483398	-1.28269	0.849726	0.483398	1.79968	1.44681	0.483398	-1.80209	4.92156
	0.483887	1.80453	0.78754	0.483887	-1.28968	0.853976	0.483887	1.77109	1.54374	0.483887	-3.82716	5.04983
	0.484375	1.72264	0.718769	0.484375	-1.26337	0.839282	0.484375	1.74131	1.45062	0.484375	0.797339	4.83943
	0.484863	1.63651	0.704411	0.484863	-1.24448	0.959849	0.484863	1.70471	1.4913	0.484863	0.539169	4.79096
	0.485352	1.53966	0.470263	0.485352	-1.21451	0.866475	0.485352	1.67156	1.48691	0.485352	-3.44763	4.99962
	0.48584	1.43953	0.7448	0.48584	-1.17405	0.951688	0.48584	1.65023	1.54205	0.48584	-1.541	4.92917
	0.486328	1.34275	0.715409	0.486328	-1.11207	0.894942	0.486328	1.60347	1.44944	0.486328	-3.50452	5.02038
	0.486816	1.29513	0.661434	0.486816	-1.03384	0.912265	0.486816	1.55851	1.46012	0.486816	-0.986481	4.84793
	0.487305	1.22894	0.680926	0.487305	-0.946614	0.974181	0.487305	1.52475	1.52479	0.487305	1.60285	4.72766
	0.487793	1.15941	0.485943	0.487793	-0.871363	1.04678	0.487793	1.49664	1.35103	0.487793	0.239248	4.80746
	0.488281	1.05118	0.379065	0.488281	-0.779456	0.920707	0.488281	1.48155	1.42162	0.488281	-3.29554	5.03854
	0.48877	0.974561	0.310978	0.48877	-0.713263	0.912003	0.48877	1.45413	1.49693	0.48877	-3.23296	5.04937
	0.489258	0.868799	0.417873	0.489258	-0.624719	0.65026	0.489258	1.40548	1.31797	0.489258	-1.00058	4.91338
	0.489746	0.784538	0.825377	0.489746	-0.540231	0.8072	0.489746	1.37564	1.31059	0.489746	-2.89517	5.04455
	0.490234	0.68605	0.468783	0.490234	-0.44659	0.903219	0.490234	1.34416	1.34339	0.490234	0.601443	4.8733
	0.490723	0.597044	0.460628	0.490723	-0.327291	0.791206	0.490723	1.31197	1.52818	0.490723	-3.07606	5.05978
	0.491211	0.495456	0.721026	0.491211	-0.207287	0.964612	0.491211	1.29479	1.47212	0.491211	-4.22049	5.06596
	0.491699	0.347419	0.58518	0.491699	-0.0877604	0.98469	0.491699	1.27772	1.47247	0.491699	-5.79186	5.14367
	0.492188	0.217866	0.387865	0.492188	0.0147757	0.894881	0.492188	1.26568	1.39657	0.492188	-2.72584	5.01932
	0.492676	0.0698305	0.798676	0.492676	0.137272	1.10553	0.492676	1.24412	1.39464	0.492676	-6.18216	5.15866
	0.493164	-0.0351491	0.638864	0.493164	0.259444	0.840714	0.493164	1.23751	1.29831	0.493164	-2.17205	4.98545
	0.493652	-0.131498	0.411869	0.493652	0.364474	0.747329	0.493652	1.2267	1.39445	0.493652	-3.65864	5.02676
	0.494141	-0.304766	0.540117	0.494141	0.496612	0.782553	0.494141	1.2224	1.4272	0.494141	-6.97953	5.19119
	0.494629	-0.431322	0.413589	0.494629	0.619501	1.08325	0.494629	1.219	1.47078	0.494629	-2.88296	4.97838
	0.495117	-0.556732	0.431963	0.495117	0.756883	1.08957	0.495117	1.22223	1.44381	0.495117	-1.26077	4.92923
	0.495605	-0.657136	0.41556	0.495605	0.902154	0.805695	0.495605	1.23121	1.50477	0.495605	-2.19796	4.93323
	0.496094	-0.769464	0.282803	0.496094	1.04993	0.86885	0.496094	1.25528	1.38706	0.496094	-0.679983	4.87653
	0.496582	-0.861837	0.339257	0.496582	1.18085	0.619473	0.496582	1.2744	1.64177	0.496582	-2.75796	4.99071
	0.49707	-0.931922	0.622537	0.49707	1.31303	0.840212	0.49707	1.29057	1.50367	0.49707	-1.53443	4.90558
	0.497559	-1.00949	0.682313	0.497559	1.4352	0.898607	0.497559	1.29109	1.55184	0.497559	0.304705	4.83803
	0.498047	-1.06756	0.597523	0.498047	1.56626	1.0457	0.498047	1.30237	1.64181	0.498047	-5.53557	5.14721
	0.498535	-1.14105	0.376651	0.498535	1.68333	1.06799	0.498535	1.32414	1.5781	0.498535	1.42095	4.84078
	0.499023	-1.24744	0.616711	0.499023	1.81064	1.13084	0.499023	1.35336	1.48588	0.499023	-1.78454	4.9745
	0.499512	-1.32823	0.629736	0.499512	1.93176	1.08681	0.499512	1.39499	1.52553	0.499512	-2.48172	5.02534
	0.5	-1.42894	0.578668	0.5	2.07624	0.906738	0.5	1.43209	1.46405	0.5	-0.129802	4.90823
	0.500488	-1.50699	0.519363	0.500488	2.20254	1.13294	0.500488	1.46035	1.50646	0.500488	-5.57165	5.14363
	0.500977	-1.61856	0.56916	0.500977	2.31732	0.907682	0.500977	1.49458	1.49914	0.500977	-2.72247	5.01818
	0.501465	-1.6885	0.496184	0.501465	2.41893	0.92523	0.501465	1.51441	1.45667	0.501465	-2.02878	4.99618
	0.501953	-1.788	0.340131	0.501953	2.51582	1.18958	0.501953	1.52101	1.65291	0.501953	-3.53103	5.05204
	0.502441	-1.88932	0.469793	0.502441	2.59652	1.05305	0.502441	1.5444	1.67915	0.502441	-1.57179	4.9722
	0.50293	-1.97829	0.420659	0.50293	2.64201	0.728957	0.50293	1.56351	1.64233	0.50293	-1.10218	4.92717
	0.503418	-2.05761	0.393167	0.503418	2.68588	0.98261	0.503418	1.5952	1.6446	0.503418	-4.18815	5.09114
	0.503906	-2.14857	0.510852	0.503906	2.72691	1.02738	0.503906	1.61732	1.65678	0.503906	-2.75268	5.03856
	0.504395	-2.23224	0.434062	0.504395	2.77401	1.11566	0.504395	1.63951	1.52196	0.504395	0.917184	4.82914
	0.504883	-2.38226	0.807531	0.504883	2.80386	1.04852	0.504883	1.67707	1.58849	0.504883	3.43057	4.75705
	0.505371	-2.53063	0.808464	0.505371	2.82587	1.00406	0.505371	1.72728	1.52383	0.505371	0.292926	4.88856
	0.505859	-2.66975	0.623039	0.505859	2.87282	0.894636	0.505859	1.77196	1.55183	0.505859	1.19226	4.84898
	0.506348	-2.8332	0.670602	0.506348	2.92401	0.881178	0.506348	1.82693	1.56618	0.506348	2.54014	4.79182
	0.506836	-3.00005	0.460331	0.506836	2.96989	0.816553	0.506836	1.88931	1.65187	0.506836	-1.55395	4.89561
	0.507324	-3.17329	0.466907	0.507324	2.998	0.869645	0.507324	1.96781	1.50414	0.507324	-1.83704	4.95471
	0.507812	-3.31057	0.397012	0.507812	3.0307	0.961635	0.507812	2.03203	1.5365	0.507812	1.90992	4.74654
	0.508301	-3.44408	0.520052	0.508301	3.06003	1.32851	0.508301	2.0942	1.46198	0.508301	2.03009	4.77529
	0.508789	-3.55227	0.495361	0.508789	3.08718	1.11793	0.508789	2.12818	1.40711	0.508789	0.631152	4.84383
	0.509277	-3.65573	0.684312	0.509277	3.11499	1.15632	0.509277	2.1614	1.46722	0.509277	0.06579	4.89243
	0.509766	-3.78181	0.606547	0.509766	3.12225	1.13549	0.509766	2.20383	1.48072	0.509766	-0.00753854	4.92724
	0.510254	-3.89671	0.483558	0.510254	3.14187	1.22073	0.510254	2.24042	1.38895	0.510254	-2.09343	5.02057
	0.510742	-3.94834	0.462357	0.510742	3.15202	1.12901	0.510742	2.28012	1.59478	0.510742	-0.654575	4.96938
	0.51123	-3.99306	0.212728	0.51123	3.16763	0.994417	0.51123	2.30711	1.59361	0.51123	-5.29374	5.20694
	0.511719	-4.04555	0.562106	0.511719	3.1865	1.11258	0.511719	2.35894	1.45529	0.511719	-7.43523	5.29807
	0.512207	-4.06851	0.377622	0.512207	3.23546	1.05721	0.512207	2.39427	1.42038	0.512207	-4.84709	5.17574
	0.512695	-4.11008	0.532767	0.512695	3.28739	0.998361	0.512695	2.42928	1.4213	0.512695	-0.595139	4.99202
	0.513184	-4.15721	0.328852	0.513184	3.29779	1.19227	0.513184	2.47331	1.55351	0.513184	-0.0152598	4.9422
	0.513672	-4.20164	0.37773	0.513672	3.29415	1.06611	0.513672	2.49885	1.59206	0.513672	-0.348036	4.96579
	0.51416	-4.23962	0.514293	0.51416	3.29033	1.13802	0.51416	2.50415	1.46643	0.51416	-0.541808	4.99748
	0.514648	-4.27371	0.573701	0.514648	3.29919	1.00998	0.514648	2.49068	1.44373	0.514648	2.98476	4.7804
	0.515137	-4.28885	0.500096	0.515137	3.29932	0.958082	0.515137	2.49114	1.53087	0.515137	-3.28049	5.09131
	0.515625	-4.27218	0.48892	0.515625	3.31651	1.20494	0.515625	2.48567	1.36734	0.515625	0.12257	4.88081
	0.516113	-4.24566	0.658741	0.516113	3.33303	1.23939	0.516113	2.48356	1.50894	0.516113	-2.9623	5.02442
	0.516602	-4.23014	0.388097	0.516602	3.3395	1.17593	0.516602	2.45997	1.58398	0.516602	-3.40714	5.06445
	0.51709	-4.19435	0.446624	0.51709	3.36321	1.04004	0.51709	2.4337	1.43801	0.51709	-4.13511	5.13648
	0.517578	-4.15858	0.283709	0.517578	3.34603	0.950979	0.517578	2.39453	1.35402	0.517578	-0.0289708	4.92081
	0.518066	-4.13854	0.510264	0.518066	3.30318	1.01612	0.518066	2.36971	1.57871	0.518066	-0.253591	4.97071
	0.518555	-4.08361	0.893715	0.518555	3.2657	0.917527	0.518555	2.34128	1.3543	0.518555	1.8922	4.79343
	0.519043	-4.04353	0.485029	0.519043	3.22786	1.02146	0.519043	2.30462	1.56006	0.519043	0.08404	4.9343
	0.519531	-4.0113	0.563737	0.519531	3.19703	0.969954	0.519531	2.26453	1.54678	0.519531	-0.093663	4.94872
	0.52002	-4.01692	0.33864	0.52002	3.13458	0.945032	0.52002	2.22261	1.43726	0.52002	-1.34554	5.02285
	0.520508	-4.02879	0.494014	0.520508	3.05827	1.07478	0.520508	2.16962	1.41958	0.520508	1.64374	4.85665
	0.520996	-4.04592	0.359725	0.520996	2.94916	1.12778	0.520996	2.12511	1.51832	0.520996	0.223992	4.94585
	0.521484	-4.08496	0.319284	0.521484	2.85784	1.00404	0.521484	2.07837	1.35489	0.521484	-1.3942	5.02234
	0.521973	-4.08979	0.359028	0.521973	2.75417	1.02768	0.521973	2.04286	1.56462	0.521973	-3.50068	5.16104
	0.522461	-4.08618	0.355935	0.522461	2.63922	0.823437	0.522461	2.0173	1.41663	0.522461	-0.180235	4.95023
	0.522949	-4.11461	0.723918	0.522949	2.53633	1.01054	0.522949	1.98494	1.42667	0.522949	-2.05648	5.00424
	0.523438	-4.12214	0.809709	0.523438	2.4429	1.18636	0.523438	1.94179	1.48233	0.523438	2.07544	4.8541
	0.523926	-4.12215	0.575696	0.523926	2.37465	1.03533	0.523926	1.89459	1.41904	0.523926	-0.449298	4.9689
	0.524414	-4.12887	0.603911	0.524414	2.28788	1.02788	0.524414	1.8389	1.47219	0.524414	-0.717938	4.9801
	0.524902	-4.11923	0.338684	0.524902	2.22981	1.11694	0.524902	1.78923	1.47978	0.524902	-0.880116	5.01879
	0.525391	-4.1097	0.56929	0.525391	2.14809	0.864773	0.525391	1.7344	1.51056	0.525391	-1.22369	5.05117
	0.525879	-4.09204	0.20415	0.525879	2.07044	1.07801	0.525879	1.68327	1.69165	0.525879	-0.109129	5.00383
	0.526367	-4.08631	0.647312	0.526367	1.99436	1.18166	0.526367	1.64313	1.65068	0.526367	1.02199	4.92437
	0.526855	-4.07863	0.632207	0.526855	1.92652	1.14498	0.526855	1.62164	1.50573	0.526855	-3.09799	5.12496
	0.527344	-4.09203	0.47767	0.527344	1.8133	1.15182	0.527344	1.59399	1.57525	0.527344	-3.51387	5.0937
	0.527832	-4.09557	0.27352	0.527832	1.69289	1.12472	0.527832	1.56803	1.44053	0.527832	0.997204	4.8907
	0.52832	-4.10888	0.439244	0.52832	1.58663	1.05623	0.52832	1.56809	1.46993	0.52832	-0.278151	4.97063
	0.528809	-4.11119	0.654466	0.528809	1.47999	1.03178	0.528809	1.55344	1.42913	0.528809	0.958578	4.92734
	0.529297	-4.11033	0.917999	0.529297	1.37408	1.07319	0.529297	1.53934	1.44012	0.529297	0.5072	4.94945
	0.529785	-4.08415	0.733523	0.529785	1.28115	1.10254	0.529785	1.53899	1.44397	0.529785	-1.87779	5.01987
	0.530273	-4.07055	0.63944	0.530273	1.1931	0.90388	0.530273	1.54124	1.3608	0.530273	0.61669	4.91641
	0.530762	-4.05644	0.871018	0.530762	1.08798	0.806695	0.530762	1.5406	1.33479	0.530762	-3.26228	5.1244
	0.53125	-4.06847	0.574236	0.53125	0.984605	0.799798	0.53125	1.55672	1.47621	0.53125	-3.01366	5.13556
	0.531738	-4.07142	0.534975	0.531738	0.879323	0.955164	0.531738	1.55391	1.36703	0.531738	1.88385	4.90166
	0.532227	-4.09281	0.372	0.532227	0.801853	0.880083	0.532227	1.56009	1.469	0.532227	-0.27866	5.01621
	0.532715	-4.10372	0.592081	0.532715	0.725343	0.883492	0.532715	1.56189	1.56689	0.532715	-2.26092	5.03496
	0.533203	-4.11382	0.441468	0.533203	0.653385	0.911186	0.533203	1.55687	1.7816	0.533203	-3.49816	5.12134
	0.533691	-4.09645	0.478308	0.533691	0.581541	1.01615	0.533691	1.55092	1.57035	0.533691	-1.41284	5.02119
	0.53418	-4.088	0.64466	0.53418	0.533265	1.04917	0.53418	1.54142	1.50055	0.53418	-1.6714	5.0486
	0.534668	-4.11028	0.529861	0.534668	0.488588	0.937967	0.534668	1.50925	1.57448	0.534668	0.31541	4.95039
	0.535156	-4.10532	0.102164	0.535156	0.444605	1.01602	0.535156	1.48807	1.48399	0.535156	-0.33955	4.98021
	0.535645	-4.12179	0.36943	0.535645	0.405292	0.853909	0.535645	1.47373	1.5621	0.535645	-6.40526	5.30584
	0.536133	-4.10524	0.404181	0.536133	0.369924	0.921912	0.536133	1.45213	1.37172	0.536133	-4.82223	5.20419
	0.536621	-4.10427	0.267021	0.536621	0.336939	0.69901	0.536621	1.41782	1.41243	0.536621	-3.52921	5.12359
	0.537109	-4.06956	0.279442	0.537109	0.283606	0.838008	0.537109	1.35951	1.44813	0.537109	-1.29996	5.01861
	0.537598	-4.05994	0.372982	0.537598	0.254248	1.19781	0.537598	1.31296	1.45533	0.537598	-2.08993	5.07408
	0.538086	-4.04193	0.491096	0.538086	0.217615	0.959489	0.538086	1.27411	1.46731	0.538086	-2.48078	5.08189
	0.538574	-4.00149	0.689272	0.538574	0.187295	0.903878	0.538574	1.22085	1.59267	0.538574	-4.12899	5.13178
	0.539062	-3.95356	0.350155	0.539062	0.162226	0.94131	0.539062	1.14996	1.65908	0.539062	-5.30073	5.21103
	0.539551	-3.88619	0.300353	0.539551	0.139139	0.789157	0.539551	1.11309	1.51326	0.539551	-1.9403	5.02942
	0.540039	-3.80413	0.281801	0.540039	0.152479	0.814697	0.540039	1.05929	1.54774	0.540039	1.80304	4.84835
	0.540527	-3.71979	0.333898	0.540527	0.19012	0.94962	0.540527	1.02259	1.55216	0.540527	-0.0202607	4.95969
	0.541016	-3.65028	0.315722	0.541016	0.217786	0.986853	0.541016	0.990494	1.56573	0.541016	-3.28623	5.10911
	0.541504	-3.58177	0.526144	0.541504	0.239036	0.959867	0.541504	0.959281	1.52815	0.541504	1.14335	4.91452
	0.541992	-3.51977	0.518606	0.541992	0.245977	1.20852	0.541992	0.936437	1.50774	0.541992	1.0275	4.87255
	0.54248	-3.44828	0.555787	0.54248	0.272688	1.15483	0.54248	0.930925	1.32514	0.54248	-1.15195	5.03677
	0.542969	-3.36416	0.161179	0.542969	0.271474	0.92687	0.542969	0.888038	1.47958	0.542969	-1.40334	5.04642
	0.543457	-3.29139	0.466028	0.543457	0.293328	1.14011	0.543457	0.849398	1.56194	0.543457	-0.248075	4.98917
	0.543945	-3.22921	0.608297	0.543945	0.295223	1.09059	0.543945	0.812537	1.51254	0.543945	-7.22129	5.32983
	0.544434	-3.17386	0.752127	0.544434	0.31653	1.13204	0.544434	0.780076	1.57318	0.544434	-1.99394	5.0291
	0.544922	-3.10333	0.492479	0.544922	0.348902	1.13999	0.544922	0.752343	1.54441	0.544922	-3.27058	5.08158
	0.54541	-3.04116	0.585511	0.54541	0.41259	1.0871	0.54541	0.712519	1.58626	0.54541	-1.08745	4.96669
	0.545898	-2.99038	0.844161	0.545898	0.466112	0.936247	0.545898	0.66478	1.50508	0.545898	-1.49049	5.00204
	0.546387	-2.92368	0.474041	0.546387	0.521739	1.08463	0.546387	0.630806	1.46311	0.546387	-3.69572	5.13387
	0.546875	-2.86503	0.590733	0.546875	0.574174	1.16074	0.546875	0.578308	1.50274	0.546875	-4.54698	5.13625
	0.547363	-2.78776	0.545303	0.547363	0.626043	1.0947	0.547363	0.522197	1.56023	0.547363	-7.14979	5.26429
	0.547852	-2.65985	0.501183	0.547852	0.708389	0.981489	0.547852	0.470692	1.61536	0.547852	-1.99048	5.05121
	0.54834	-2.53662	0.527237	0.54834	0.799322	0.838404	0.54834	0.411486	1.62768	0.54834	-0.0171988	4.91855
	0.548828	-2.41303	0.572675	0.548828	0.900616	0.901043	0.548828	0.347869	1.49862	0.548828	-1.32266	4.99006
	0.549316	-2.29126	0.335642	0.549316	1.00855	0.895529	0.549316	0.284448	1.62473	0.549316	-0.565479	4.94759
	0.549805	-2.13799	0.548997	0.549805	1.1041	1.0284	0.549805	0.22264	1.46998	0.549805	2.06013	4.81146
	0.550293	-2.02854	0.36753	0.550293	1.21497	0.904531	0.550293	0.19849	1.49398	0.550293	2.48006	4.81678
	0.550781	-1.89499	0.419522	0.550781	1.33787	1.16402	0.550781	0.193924	1.54694	0.550781	-1.96855	5.05418
	0.55127	-1.76155	0.374338	0.55127	1.46652	1.02586	0.55127	0.169975	1.44901	0.55127	-1.91567	5.0233
	0.551758	-1.65237	0.685987	0.551758	1.6103	1.09152	0.551758	0.145712	1.54325	0.551758	1.25065	4.86393
	0.552246	-1.56046	0.422508	0.552246	1.76001	1.2563	0.552246	0.108651	1.58051	0.552246	-2.97637	5.11498
	0.552734	-1.46152	0.533957	0.552734	1.8956	0.998872	0.552734	0.0842692	1.40051	0.552734	-1.6924	5.0304
	0.553223	-1.34304	0.471632	0.553223	2.04002	1.15483	0.553223	0.061164	1.51181	0.553223	-0.0606854	4.97635
	0.553711	-1.19391	0.735408	0.553711	2.17093	1.00283	0.553711	0.0480984	1.60826	0.553711	1.71109	4.90084
	0.554199	-1.06541	0.550318	0.554199	2.31975	0.860344	0.554199	0.0192892	1.37987	0.554199	2.49279	4.81956
	0.554688	-0.919716	0.5334	0.554688	2.41867	0.843869	0.554688	-0.028423	1.47047	0.554688	-5.32629	5.17066
	0.555176	-0.772031	0.726445	0.555176	2.5161	0.991006	0.555176	-0.0909323	1.49724	0.555176	0.838226	4.88055
	0.555664	-0.60919	0.710786	0.555664	2.60547	0.838545	0.555664	-0.135424	1.49454	0.555664	-2.48715	5.05782
	0.556152	-0.459671	0.505922	0.556152	2.69829	0.864709	0.556152	-0.180622	1.57336	0.556152	-1.24826	4.98221
	0.556641	-0.323204	0.602382	0.556641	2.77854	0.72129	0.556641	-0.235578	1.53767	0.556641	-1.91231	5.01057
	0.557129	-0.174804	0.483608	0.557129	2.82533	1.19896	0.557129	-0.269439	1.51121	0.557129	-2.11048	5.0141
	0.557617	-0.0474467	0.465314	0.557617	2.8659	1.01426	0.557617	-0.29351	1.42998	0.557617	0.329549	4.89245
	0.558105	0.0501223	0.471099	0.558105	2.91509	1.04537	0.558105	-0.307001	1.52481	0.558105	-1.75329	5.01869
	0.558594	0.153988	0.566865	0.558594	2.96556	0.914991	0.558594	-0.332184	1.58736	0.558594	-1.49661	4.97006
	0.559082	0.286068	0.693739	0.559082	3.00425	1.04971	0.559082	-0.332124	1.59818	0.559082	-1.88473	4.97543
	0.55957	0.369175	0.309089	0.55957	3.05046	0.984471	0.55957	-0.345047	1.61942	0.55957	-1.05621	4.95374
	0.560059	0.453375	0.386773	0.560059	3.07278	0.974904	0.560059	-0.346126	1.51024	0.560059	-2.78202	5.04068
	0.560547	0.537196	0.300715	0.560547	3.09572	0.969136	0.560547	-0.364492	1.53627	0.560547	-2.54388	5.04525
	0.561035	0.585286	0.403672	0.561035	3.11361	1.04476	0.561035	-0.391892	1.61062	0.561035	-2.5945	5.07263
	0.561523	0.651088	0.237406	0.561523	3.13097	1.10049	0.561523	-0.419847	1.69829	0.561523	-1.33478	4.99474
	0.562012	0.701058	0.459571	0.562012	3.15831	1.07727	0.562012	-0.448028	1.55775	0.562012	-0.38443	4.98408
	0.5625	0.753279	0.248171	0.5625	3.17007	1.0786	0.5625	-0.483648	1.56287	0.5625	-1.25236	4.97184
	0.562988	0.804539	0.339823	0.562988	3.18203	1.00473	0.562988	-0.508632	1.63731	0.562988	-2.56455	5.06618
	0.563477	0.868011	0.314106	0.563477	3.16852	0.987739	0.563477	-0.518872	1.58904	0.563477	-2.90656	5.04154
	0.563965	0.907664	0.169523	0.563965	3.13084	0.836094	0.563965	-0.522153	1.34678	0.563965	-3.07793	5.05368
	0.564453	0.944515	0.213574	0.564453	3.06172	0.80084	0.564453	-0.525534	1.46489	0.564453	-0.785874	4.95963
	0.564941	0.966935	0.522973	0.564941	3.00276	0.857309	0.564941	-0.537184	1.35286	0.564941	0.701873	4.88161
	0.56543	0.993463	0.430866	0.56543	2.94493	1.07493	0.56543	-0.534126	1.44536	0.56543	-3.88059	5.09447
	0.565918	1.04475	0.521432	0.565918	2.8708	1.02486	0.565918	-0.535456	1.39387	0.565918	-5.32246	5.14167
	0.566406	1.08347	0.324027	0.566406	2.8281	1.04377	0.566406	-0.533758	1.20363	0.566406	1.55336	4.85189
	0.566895	1.13985	0.521987	0.566895	2.79047	0.95042	0.566895	-0.532187	1.40266	0.566895	1.16544	4.88621
	0.567383	1.14806	0.726178	0.567383	2.73678	1.07009	0.567383	-0.524759	1.58731	0.567383	0.330961	4.893
	0.567871	1.18266	0.526645	0.567871	2.70034	0.93295	0.567871	-0.525808	1.64448	0.567871	-0.665519	4.97211
	0.568359	1.19115	0.643718	0.568359	2.68072	1.05059	0.568359	-0.528704	1.54746	0.568359	0.32644	4.92522
	0.568848	1.26092	0.445877	0.568848	2.63927	0.892107	0.568848	-0.510525	1.41119	0.568848	-0.0154486	4.90528
	0.569336	1.27544	0.477261	0.569336	2.60691	0.866378	0.569336	-0.51123	1.38015	0.569336	-0.31223	4.95569
	0.569824	1.3047	0.379956	0.569824	2.57436	0.724287	0.569824	-0.507082	1.57186	0.569824	-1.93859	5.02763
	0.570312	1.35285	0.387791	0.570312	2.51482	0.916992	0.570312	-0.512474	1.49799	0.570312	0.138244	4.92183
	0.570801	1.38752	0.360117	0.570801	2.45298	0.926975	0.570801	-0.523845	1.4784	0.570801	3.50606	4.74895
	0.571289	1.42924	0.41752	0.571289	2.4099	0.860366	0.571289	-0.527903	1.60307	0.571289	-2.7599	5.06772
	0.571777	1.47611	0.388539	0.571777	2.3772	0.972389	0.571777	-0.526622	1.52089	0.571777	-1.02298	4.94947
	0.572266	1.4994	0.271394	0.572266	2.34729	0.839457	0.572266	-0.519195	1.48485	0.572266	2.22137	4.82134
	0.572754	1.52647	0.403776	0.572754	2.29081	0.862702	0.572754	-0.499634	1.51488	0.572754	-0.627487	4.94304
	0.573242	1.57019	0.482835	0.573242	2.26575	0.764054	0.573242	-0.484619	1.53447	0.573242	-1.71655	5.02672
	0.57373	1.60069	0.169222	0.57373	2.23074	0.953085	0.57373	-0.44466	1.54756	0.57373	-2.4434	5.07695
	0.574219	1.61372	0.320448	0.574219	2.19742	0.902615	0.574219	-0.394768	1.45828	0.574219	-2.54882	5.03439
	0.574707	1.62786	0.44494	0.574707	2.16304	0.907304	0.574707	-0.366093	1.31364	0.574707	-0.0307471	4.9235
	0.575195	1.65267	0.434152	0.575195	2.14729	1.00071	0.575195	-0.332025	1.32915	0.575195	4.41433	4.74024
	0.575684	1.68654	0.745613	0.575684	2.12612	1.0114	0.575684	-0.304756	1.50217	0.575684	-1.95771	4.99898
	0.576172	1.71691	0.625485	0.576172	2.12118	0.90424	0.576172	-0.279573	1.58271	0.576172	0.425185	4.92322
	0.57666	1.72791	0.574124	0.57666	2.11073	1.01073	0.57666	-0.230522	1.56698	0.57666	-1.89759	5.03436
	0.577148	1.74591	0.547733	0.577148	2.0833	1.08902	0.577148	-0.216447	1.38806	0.577148	-0.368927	4.95575
	0.577637	1.75009	0.397995	0.577637	2.08502	0.988143	0.577637	-0.178134	1.38149	0.577637	3.13403	4.77562
	0.578125	1.77226	0.647816	0.578125	2.07443	1.12069	0.578125	-0.123069	1.3391	0.578125	2.61194	4.82515
	0.578613	1.80355	0.656979	0.578613	2.03826	1.041	0.578613	-0.097106	1.54036	0.578613	0.240533	4.93702
	0.579102	1.83056	0.525285	0.579102	2.0084	1.30216	0.579102	-0.072461	1.62269	0.579102	-0.769423	4.9734
	0.57959	1.88873	0.727269	0.57959	1.98864	1.00995	0.57959	-0.0268211	1.56098	0.57959	-2.26154	5.02539
	0.580078	1.97869	0.429383	0.580078	1.97193	0.972935	0.580078	0.00842571	1.38298	0.580078	0.702811	4.8803
	0.580566	2.05219	0.55907	0.580566	1.92933	1.08129	0.580566	0.0468444	1.37501	0.580566	-0.961316	4.99617
	0.581055	2.12685	0.503623	0.581055	1.87473	1.04263	0.581055	0.0716416	1.53519	0.581055	1.8295	4.85887
	0.581543	2.19977	0.525336	0.581543	1.85539	1.31066	0.581543	0.0938803	1.44325	0.581543	-0.576471	4.95302
	0.582031	2.25324	0.621092	0.582031	1.81568	1.10905	0.582031	0.112705	1.54898	0.582031	-2.0354	5.02856
	0.58252	2.29486	0.873637	0.58252	1.78267	1.08857	0.58252	0.12472	1.44648	0.58252	0.94882	4.91498
	0.583008	2.36561	0.726597	0.583008	1.72381	1.11088	0.583008	0.159883	1.47807	0.583008	-1.20509	5.00576
	0.583496	2.45222	0.387524	0.583496	1.68187	1.05192	0.583496	0.190676	1.36208	0.583496	-0.954262	5.01794
	0.583984	2.51817	0.491301	0.583984	1.6447	0.994337	0.583984	0.235163	1.46481	0.583984	2.19324	4.8446
	0.584473	2.56709	0.528957	0.584473	1.59046	1.11187	0.584473	0.2863	1.48256	0.584473	-2.20821	5.05136
	0.584961	2.62504	0.526918	0.584961	1.54221	1.05086	0.584961	0.338311	1.42516	0.584961	-3.42076	5.11144
	0.585449	2.65579	0.630523	0.585449	1.49143	0.780645	0.585449	0.385027	1.59781	0.585449	-3.64642	5.11985
	0.585938	2.68809	0.327313	0.585938	1.46425	0.876905	0.585938	0.455337	1.51063	0.585938	-2.52612	5.11102
	0.586426	2.74618	0.547856	0.586426	1.44265	1.14033	0.586426	0.503163	1.52835	0.586426	-0.958852	5.04102
	0.586914	2.80365	0.526902	0.586914	1.42643	1.12148	0.586914	0.547358	1.54328	0.586914	-2.89322	5.12481
	0.587402	2.84956	0.694756	0.587402	1.39386	0.927874	0.587402	0.615912	1.52158	0.587402	1.61869	4.90166
	0.587891	2.87884	0.397008	0.587891	1.36258	1.23155	0.587891	0.687882	1.48315	0.587891	-1.64811	5.04091
	0.588379	2.88956	0.400338	0.588379	1.31626	1.21291	0.588379	0.738457	1.36151	0.588379	-1.96801	5.0234
	0.588867	2.86204	0.410047	0.588867	1.27131	1.29039	0.588867	0.801199	1.46207	0.588867	0.445444	4.89024
	0.589355	2.87389	0.498294	0.589355	1.22469	1.09913	0.589355	0.83557	1.57589	0.589355	2.24409	4.81638
	0.589844	2.90458	0.392549	0.589844	1.17254	1.06526	0.589844	0.8831	1.51411	0.589844	-0.784186	4.9974
	0.590332	2.91036	0.289802	0.590332	1.10222	1.12256	0.590332	0.917457	1.46527	0.590332	-2.15432	5.04175
	0.59082	2.90862	0.602903	0.59082	1.04272	1.02466	0.59082	0.931631	1.46535	0.59082	-2.60218	5.08098
	0.591309	2.90679	0.37113	0.591309	0.979494	0.993099	0.591309	0.958699	1.31391	0.591309	1.26495	4.87916
	0.591797	2.91061	0.547224	0.591797	0.935738	1.05476	0.591797	1.00895	1.42641	0.591797	-1.91677	5.04162
	0.592285	2.89797	0.489936	0.592285	0.887924	0.929396	0.592285	1.05047	1.59854	0.592285	-2.07889	5.05595
	0.592773	2.89154	0.659401	0.592773	0.851534	0.921016	0.592773	1.09144	1.52776	0.592773	-3.3922	5.15633
	0.593262	2.86431	0.37358	0.593262	0.794939	1.26268	0.593262	1.10793	1.40718	0.593262	1.26665	4.92496
	0.59375	2.81825	0.816483	0.59375	0.74259	1.05258	0.59375	1.09714	1.62701	0.59375	-3.02716	5.17739
	0.594238	2.77415	0.58245	0.594238	0.671669	1.07782	0.594238	1.11125	1.61202	0.594238	-1.25682	5.06293
	0.594727	2.69546	0.669454	0.594727	0.615735	1.18725	0.594727	1.12758	1.6086	0.594727	-0.792084	5.01471
	0.595215	2.62182	0.508279	0.595215	0.568066	1.2106	0.595215	1.1611	1.56281	0.595215	-0.42568	5.02129
	0.595703	2.56606	0.457856	0.595703	0.496431	1.07301	0.595703	1.19934	1.44393	0.595703	-4.73733	5.21364
	0.596191	2.50021	0.578862	0.596191	0.436777	0.9012	0.596191	1.23839	1.50385	0.596191	-4.51704	5.23659
	0.59668	2.40863	0.625687	0.59668	0.382742	0.919099	0.59668	1.27141	1.53843	0.59668	0.328042	4.97831
	0.597168	2.298	0.593596	0.597168	0.303246	1.00583	0.597168	1.30389	1.4456	0.597168	-3.0354	5.15519
	0.597656	2.17249	0.410621	0.597656	0.194285	0.72726	0.597656	1.34071	1.48357	0.597656	-5.26067	5.23164
	0.598145	2.029	0.494387	0.598145	0.0989996	0.889139	0.598145	1.37217	1.2929	0.598145	-2.71832	5.07778
	0.598633	1.90073	0.654601	0.598633	0.00698075	0.977331	0.598633	1.40274	1.31241	0.598633	-0.398917	5.00124
	0.599121	1.80126	0.53114	0.599121	-0.0964785	0.905981	0.599121	1.40141	1.60162	0.599121	1.23248	4.87379
	0.599609	1.64378	0.301276	0.599609	-0.185278	1.02836	0.599609	1.39528	1.44513	0.599609	-1.8043	5.04415
	0.600098	1.51393	0.330525	0.600098	-0.269604	0.951634	0.600098	1.39549	1.56576	0.600098	-4.73757	5.17034
	0.600586	1.40622	0.664504	0.600586	-0.384712	0.930478	0.600586	1.40006	1.53976	0.600586	-2.41124	5.10467
	0.601074	1.29056	0.55116	0.601074	-0.496749	1.21055	0.601074	1.41313	1.4621	0.601074	0.69598	4.95577
	0.601562	1.1832	0.61287	0.601562	-0.588527	1.15692	0.601562	1.39764	1.58365	0.601562	2.97303	4.84728
	0.602051	1.05397	0.548116	0.602051	-0.67028	0.923157	0.602051	1.39002	1.37777	0.602051	0.0198421	4.97904
	0.602539	0.931792	0.592339	0.602539	-0.764872	1.05515	0.602539	1.37737	1.41381	0.602539	-0.219404	4.97437
	0.603027	0.824305	0.478402	0.603027	-0.859795	1.12298	0.603027	1.37079	1.5904	0.603027	-0.287548	4.96086
	0.603516	0.722363	0.503295	0.603516	-0.920968	0.819237	0.603516	1.36862	1.50585	0.603516	-1.89817	5.03857
	0.604004	0.630588	0.312461	0.604004	-0.983639	0.944748	0.604004	1.38728	1.38418	0.604004	-4.75871	5.17937
	0.604492	0.50518	0.309496	0.604492	-1.05308	0.87005	0.604492	1.39169	1.50346	0.604492	0.993077	4.91635
	0.60498	0.391518	0.382769	0.60498	-1.10757	1.04695	0.60498	1.40306	1.57735	0.60498	-3.23801	5.13457
	0.605469	0.244603	0.545205	0.605469	-1.17664	0.94318	0.605469	1.42922	1.62784	0.605469	-2.78587	5.10285
	0.605957	0.123694	0.516063	0.605957	-1.21848	0.960059	0.605957	1.44311	1.58702	0.605957	-5.79795	5.24677
	0.606445	0.0143731	0.72889	0.606445	-1.25666	1.13953	0.606445	1.46793	1.54481	0.606445	-4.50413	5.16127
	0.606934	-0.0594385	0.527408	0.606934	-1.29274	1.02785	0.606934	1.48644	1.59252	0.606934	-1.35956	5.02389
	0.607422	-0.121206	0.458698	0.607422	-1.32085	1.14322	0.607422	1.49401	1.43452	0.607422	-2.95846	5.09501
	0.60791	-0.216558	0.425228	0.60791	-1.3613	0.964257	0.60791	1.49286	1.55828	0.60791	0.0770372	4.90391
	0.608398	-0.299263	0.470325	0.608398	-1.40299	0.964127	0.608398	1.50175	1.48795	0.608398	0.349546	4.89944
	0.608887	-0.389663	0.542416	0.608887	-1.44517	1.08755	0.608887	1.51137	1.33746	0.608887	-2.20383	5.08677
	0.609375	-0.482978	0.321402	0.609375	-1.49258	0.958676	0.609375	1.51523	1.45748	0.609375	-2.40824	5.03858
	0.609863	-0.564812	0.687357	0.609863	-1.56041	1.08653	0.609863	1.53371	1.57478	0.609863	-4.43949	5.14019
	0.610352	-0.664067	0.327877	0.610352	-1.63875	0.882253	0.610352	1.55213	1.50936	0.610352	-3.53932	5.08066
	0.61084	-0.723944	0.220915	0.61084	-1.70255	0.896896	0.61084	1.5583	1.69352	0.61084	-1.26043	5.01422
	0.611328	-0.790402	0.219703	0.611328	-1.77651	0.979807	0.611328	1.56006	1.61022	0.611328	-5.22809	5.20768
	0.611816	-0.82361	0.408576	0.611816	-1.85554	1.07505	0.611816	1.55785	1.41525	0.611816	-1.36338	5.03059
	0.612305	-0.882632	0.557442	0.612305	-1.90219	1.02535	0.612305	1.56646	1.53985	0.612305	-1.67911	5.01995
	0.612793	-0.935447	0.529367	0.612793	-1.92209	1.02227	0.612793	1.53829	1.43615	0.612793	-0.825948	4.96891
	0.613281	-0.98581	0.602695	0.613281	-1.93673	0.824345	0.613281	1.51037	1.43178	0.613281	-5.29744	5.17849
	0.61377	-1.05391	0.357445	0.61377	-1.9516	0.927263	0.61377	1.48466	1.58913	0.61377	-5.86077	5.2199
	0.614258	-1.12989	0.253637	0.614258	-1.97692	1.1789	0.614258	1.45333	1.4627	0.614258	-5.72185	5.18458
	0.614746	-1.228	0.644225	0.614746	-1.99411	1.21411	0.614746	1.4243	1.53629	0.614746	-4.47392	5.12218
	0.615234	-1.29627	0.429265	0.615234	-2.0224	1.09754	0.615234	1.39527	1.47122	0.615234	-3.8727	5.12735
	0.615723	-1.36913	0.561096	0.615723	-2.05401	0.940753	0.615723	1.35513	1.33684	0.615723	-3.50876	5.09052
	0.616211	-1.45448	0.760558	0.616211	-2.08364	0.891138	0.616211	1.31115	1.42027	0.616211	-3.49636	5.08553
	0.616699	-1.56038	0.714696	0.616699	-2.10254	0.884293	0.616699	1.29684	1.5519	0.616699	-3.96364	5.12026
	0.617188	-1.59895	0.632649	0.617188	-2.12469	0.983036	0.617188	1.2555	1.62027	0.617188	-3.87611	5.08335
	0.617676	-1.66837	0.698024	0.617676	-2.11555	0.949545	0.617676	1.19903	1.66837	0.617676	-3.05158	5.07324
	0.618164	-1.70621	0.697842	0.618164	-2.10298	0.960785	0.618164	1.16865	1.72698	0.618164	-0.437807	4.91761
	0.618652	-1.77772	0.582353	0.618652	-2.09951	0.880178	0.618652	1.14235	1.54966	0.618652	-2.47152	5.01051
	0.619141	-1.83132	0.851079	0.619141	-2.0982	0.876353	0.619141	1.12892	1.41425	0.619141	-2.61618	5.01054
	0.619629	-1.89443	0.396609	0.619629	-2.07106	0.828575	0.619629	1.10348	1.28631	0.619629	-3.96825	5.09462
	0.620117	-1.96772	0.354871	0.620117	-2.0417	1.0797	0.620117	1.06136	1.46963	0.620117	-6.70347	5.18342
	0.620605	-2.04454	0.456373	0.620605	-2.02294	0.876096	0.620605	1.01995	1.43506	0.620605	-1.47195	4.98022
	0.621094	-2.13103	0.640542	0.621094	-2.01457	0.811036	0.621094	0.969894	1.5344	0.621094	-6.73105	5.20803
	0.621582	-2.18398	0.688188	0.621582	-1.98618	1.09004	0.621582	0.919178	1.49157	0.621582	-1.0058	4.92692
	0.62207	-2.24895	0.762182	0.62207	-1.99038	1.16764	0.62207	0.857071	1.50745	0.62207	-4.48836	5.06255
	0.622559	-2.34004	0.479826	0.622559	-1.99698	1.006	0.622559	0.789626	1.60814	0.622559	-0.258203	4.85755
	0.623047	-2.41762	0.353953	0.623047	-1.98267	0.900563	0.623047	0.72101	1.50957	0.623047	-1.14178	4.90534
	0.623535	-2.50697	0.234735	0.623535	-1.97756	1.01994	0.623535	0.668627	1.58821	0.623535	-2.46599	4.98567
	0.624023	-2.5983	0.884694	0.624023	-1.9729	0.929103	0.624023	0.617273	1.58006	0.624023	-1.39216	4.94314
	0.624512	-2.70683	0.639093	0.624512	-1.9761	0.95937	0.624512	0.558188	1.51448	0.624512	-1.22314	4.94939
	0.625	-2.79531	0.442713	0.625	-1.96804	1.1231	0.625	0.495292	1.55261	0.625	-1.55099	4.95359
	0.625488	-2.88474	0.439466	0.625488	-1.93346	1.09346	0.625488	0.424082	1.49444	0.625488	-1.86383	4.96852
	0.625977	-2.96324	0.450199	0.625977	-1.88798	0.931017	0.625977	0.365865	1.62279	0.625977	-2.49775	5.00678
	0.626465	-3.01802	0.582586	0.626465	-1.85101	0.866301	0.626465	0.292547	1.43657	0.626465	3.81685	4.70276
	0.626953	-3.07965	0.624158	0.626953	-1.79592	1.15325	0.626953	0.206479	1.40123	0.626953	-4.462	5.07021
	0.627441	-3.1341	0.545106	0.627441	-1.72772	1.01158	0.627441	0.137296	1.53398	0.627441	-2.02982	4.91848
	0.62793	-3.17564	0.384653	0.62793	-1.68552	1.00661	0.62793	0.0740929	1.51003	0.62793	-0.757672	4.87472
	0.628418	-3.23438	0.576797	0.628418	-1.65096	0.880002	0.628418	-0.0116839	1.38702	0.628418	0.343987	4.80759
	0.628906	-3.31795	0.719217	0.628906	-1.62024	0.917506	0.628906	-0.0778838	1.40962	0.628906	0.274399	4.82246
	0.629395	-3.38531	0.479656	0.629395	-1.57145	1.00824	0.629395	-0.136554	1.30972	0.629395	-2.26565	4.95338
	0.629883	-3.41333	0.888205	0.629883	-1.50331	1.04298	0.629883	-0.179469	1.35008	0.629883	-0.87021	4.94232
	0.630371	-3.45761	0.412529	0.630371	-1.4273	1.09532	0.630371	-0.218611	1.46682	0.630371	-6.88584	5.18259
	0.630859	-3.47998	0.437601	0.630859	-1.31635	0.966891	0.630859	-0.26135	1.43763	0.630859	-1.32456	4.9073
	0.631348	-3.49837	0.464834	0.631348	-1.20855	0.961128	0.631348	-0.285882	1.51607	0.631348	-2.10234	4.93577
	0.631836	-3.50913	0.395065	0.631836	-1.08904	0.980418	0.631836	-0.307256	1.59177	0.631836	-0.815215	4.86275
	0.632324	-3.5163	0.597345	0.632324	-0.958843	1.10206	0.632324	-0.308624	1.45625	0.632324	-3.39382	5.01254
	0.632812	-3.54087	0.390899	0.632812	-0.845618	1.05575	0.632812	-0.312829	1.4745	0.632812	-1.67362	4.94866
	0.633301	-3.57601	0.613688	0.633301	-0.741241	1.12949	0.633301	-0.333269	1.42935	0.633301	2.89003	4.74485
	0.633789	-3.62526	0.516962	0.633789	-0.616164	1.09378	0.633789	-0.332362	1.52372	0.633789	-2.19996	4.96229
	0.634277	-3.63301	0.612183	0.634277	-0.47431	1.07295	0.634277	-0.306838	1.45201	0.634277	-1.66928	4.96162
	0.634766	-3.65439	0.434381	0.634766	-0.353167	1.05347	0.634766	-0.287161	1.44302	0.634766	-1.69226	4.99859
	0.635254	-3.68771	0.231071	0.635254	-0.225591	1.0819	0.635254	-0.256329	1.63436	0.635254	-3.61718	5.06796
	0.635742	-3.72884	0.426455	0.635742	-0.0983483	1.24614	0.635742	-0.209915	1.6245	0.635742	-1.98855	5.01748
	0.63623	-3.77422	0.34549	0.63623	0.0576614	0.992587	0.63623	-0.174131	1.57955	0.63623	-4.14091	5.09561
	0.636719	-3.82112	0.436908	0.636719	0.198148	0.90388	0.636719	-0.134785	1.46508	0.636719	-6.7029	5.19866
	0.637207	-3.86055	0.412721	0.637207	0.35083	0.88822	0.637207	-0.10304	1.71074	0.637207	-3.98823	5.10279
	0.637695	-3.88989	0.367944	0.637695	0.474834	1.02552	0.637695	-0.089429	1.61607	0.637695	-1.65425	4.97193
	0.638184	-3.94202	0.6535	0.638184	0.589827	0.997793	0.638184	-0.0459983	1.5939	0.638184	0.183342	4.8628
	0.638672	-3.97709	0.555981	0.638672	0.715219	1.08588	0.638672	-0.0111909	1.58018	0.638672	-0.921916	4.92077
	0.63916	-4.0095	0.556604	0.63916	0.843699	1.02911	0.63916	0.0368863	1.55503	0.63916	-3.51942	5.04989
	0.639648	-4.05042	0.374633	0.639648	0.966142	1.11884	0.639648	0.0676016	1.42861	0.639648	-2.03539	4.97938
	0.640137	-4.08871	0.458892	0.640137	1.07275	1.06564	0.640137	0.101411	1.4742	0.640137	-3.00104	5.01356
	0.640625	-4.09444	0.609934	0.640625	1.16161	1.00817	0.640625	0.11992	1.50805	0.640625	2.04571	4.77977
	0.641113	-4.09339	0.647133	0.641113	1.23881	0.923636	0.641113	0.148156	1.32419	0.641113	-4.01716	5.06199
	0.641602	-4.06709	0.216423	0.641602	1.30144	0.827995	0.641602	0.190186	1.73096	0.641602	-0.293044	4.89687
	0.64209	-4.04536	0.435595	0.64209	1.34401	0.962551	0.64209	0.242603	1.59882	0.64209	-0.407134	4.88387
	0.642578	-3.97168	0.501998	0.642578	1.39066	0.883746	0.642578	0.312697	1.45534	0.642578	-2.09675	4.98359
	0.643066	-3.92469	0.734539	0.643066	1.43092	1.12838	0.643066	0.368485	1.50575	0.643066	-2.52549	5.01077
	0.643555	-3.82722	0.620122	0.643555	1.45078	1.1148	0.643555	0.411251	1.4397	0.643555	-3.25696	5.04926
	0.644043	-3.74308	0.605907	0.644043	1.45972	0.941035	0.644043	0.453928	1.59196	0.644043	-2.54451	4.99545
	0.644531	-3.67488	0.502264	0.644531	1.4833	0.94547	0.644531	0.504622	1.65095	0.644531	-8.31487	5.32367
	0.64502	-3.60245	0.739472	0.64502	1.50408	0.96352	0.64502	0.540508	1.56327	0.64502	-3.93061	5.07087
	0.645508	-3.50306	0.730441	0.645508	1.50744	1.01702	0.645508	0.57266	1.63218	0.645508	-2.13597	5.01066
	0.645996	-3.41054	0.346885	0.645996	1.52085	0.904358	0.645996	0.608775	1.56624	0.645996	-3.09752	5.01579
	0.646484	-3.28956	0.453995	0.646484	1.53025	0.980162	0.646484	0.653013	1.61258	0.646484	-0.332734	4.89718
	0.646973	-3.18057	0.665148	0.646973	1.54533	1.01215	0.646973	0.711578	1.43451	0.646973	-3.10536	5.04839
	0.647461	-3.10022	0.718048	0.647461	1.54289	0.864983	0.647461	0.776219	1.3958	0.647461	-2.44152	4.97489
	0.647949	-3.02631	0.563189	0.647949	1.55606	0.923758	0.647949	0.844017	1.44695	0.647949	1.30169	4.83617
	0.648438	-2.91615	0.393474	0.648438	1.55484	0.994245	0.648438	0.915549	1.43492	0.648438	-2.21063	5.00544
	0.648926	-2.80307	0.589657	0.648926	1.54287	1.06352	0.648926	0.998755	1.56791	0.648926	0.73944	4.84585
	0.649414	-2.71366	0.520228	0.649414	1.54945	0.879187	0.649414	1.0864	1.64006	0.649414	0.758105	4.83618
	0.649902	-2.62054	0.52074	0.649902	1.56114	0.892548	0.649902	1.16268	1.51962	0.649902	1.36338	4.82967
	0.650391	-2.53265	0.474572	0.650391	1.56914	0.923305	0.650391	1.2545	1.54454	0.650391	-2.10957	4.97526
	0.650879	-2.4374	0.285016	0.650879	1.5426	0.851487	0.650879	1.35552	1.52187	0.650879	-0.726516	4.93351
	0.651367	-2.33439	0.522471	0.651367	1.5424	0.878922	0.651367	1.43861	1.53966	0.651367	-1.18999	4.93776
	0.651855	-2.22555	0.301609	0.651855	1.53572	0.887375	0.651855	1.5204	1.4985	0.651855	-0.951401	4.93841
	0.652344	-2.15914	0.377233	0.652344	1.52504	0.985535	0.652344	1.62277	1.46585	0.652344	-1.33696	4.92581
	0.652832	-2.06282	0.454997	0.652832	1.49771	1.0845	0.652832	1.69841	1.49758	0.652832	3.94064	4.72298
	0.65332	-1.96757	0.50002	0.65332	1.4886	0.936271	0.65332	1.76376	1.43541	0.65332	0.0231674	4.90188
	0.653809	-1.83984	0.335754	0.653809	1.47209	0.926778	0.653809	1.82307	1.42852	0.653809	2.1904	4.79515
	0.654297	-1.68334	0.233906	0.654297	1.46566	0.70083	0.654297	1.87915	1.4266	0.654297	-1.9364	5.00183
	0.654785	-1.5634	0.390535	0.654785	1.45066	0.711268	0.654785	1.93426	1.44716	0.654785	-3.47994	5.09721
	0.655273	-1.45445	0.472908	0.655273	1.42182	0.700609	0.655273	2.00004	1.49445	0.655273	-5.26516	5.17544
	0.655762	-1.33463	0.46785	0.655762	1.38635	0.882545	0.655762	2.05252	1.36644	0.655762	-1.49434	4.96572
	0.65625	-1.22568	0.192234	0.65625	1.34481	0.841859	0.65625	2.12792	1.27922	0.65625	-3.28494	5.05281
	0.656738	-1.11817	0.369426	0.656738	1.31957	0.844137	0.656738	2.20346	1.32612	0.656738	-2.76417	5.07371
	0.657227	-1.00417	0.632158	0.657227	1.29963	1.00212	0.657227	2.26614	1.39418	0.657227	-1.3604	4.98733
	0.657715	-0.908536	0.646475	0.657715	1.27694	1.14228	0.657715	2.32753	1.43704	0.657715	-0.424165	4.92783
	0.658203	-0.809135	0.480754	0.658203	1.28475	0.825308	0.658203	2.38243	1.27254	0.658203	3.48145	4.74773
	0.658691	-0.709267	0.448189	0.658691	1.269	0.86261	0.658691	2.42618	1.26066	0.658691	-2.49468	5.01688
	0.65918	-0.588923	0.30425	0.65918	1.27246	0.960142	0.65918	2.45205	1.41966	0.65918	0.664438	4.84439
	0.659668	-0.513703	0.364871	0.659668	1.2905	0.887324	0.659668	2.48957	1.48919	0.659668	-3.01837	5.01443
	0.660156	-0.45427	0.373951	0.660156	1.34005	0.913235	0.660156	2.50783	1.37801	0.660156	-4.14211	5.08884
	0.660645	-0.401445	0.444459	0.660645	1.38619	0.843559	0.660645	2.53095	1.40655	0.660645	-1.65134	5.00584
	0.661133	-0.373898	0.636788	0.661133	1.41093	1.01413	0.661133	2.55257	1.50427	0.661133	-0.380894	4.94861
	0.661621	-0.357411	0.426392	0.661621	1.42218	0.912207	0.661621	2.58296	1.51534	0.661621	-2.26012	5.02435
	0.662109	-0.315563	0.598388	0.662109	1.43453	1.06978	0.662109	2.61621	1.56586	0.662109	-2.5627	5.01455
	0.662598	-0.233743	0.478426	0.662598	1.46011	1.10828	0.662598	2.65832	1.40557	0.662598	0.36473	4.91149
	0.663086	-0.155113	0.197444	0.663086	1.48715	1.16797	0.663086	2.7158	1.46644	0.663086	-1.57611	4.99653
	0.663574	-0.081591	0.58387	0.663574	1.51837	1.18842	0.663574	2.76958	1.43252	0.663574	-2.58	5.04473
	0.664062	-0.0342057	0.540734	0.664062	1.57658	1.15306	0.664062	2.79828	1.55114	0.664062	-2.82625	5.04305
	0.664551	0.00844397	0.451081	0.664551	1.62041	1.12062	0.664551	2.82415	1.39974	0.664551	-2.18187	5.01916
	0.665039	0.0861891	0.49358	0.665039	1.66376	1.16218	0.665039	2.82904	1.54571	0.665039	-0.366599	4.92869
	0.665527	0.18302	0.375731	0.665527	1.68591	1.16564	0.665527	2.81034	1.56461	0.665527	-2.75466	5.06485
	0.666016	0.243415	0.367768	0.666016	1.69139	1.23355	0.666016	2.82439	1.43261	0.666016	-0.024675	4.95419
	0.666504	0.301543	0.511396	0.666504	1.68891	1.29888	0.666504	2.83415	1.50724	0.666504	-2.05645	5.04881
	0.666992	0.366616	0.139545	0.666992	1.70021	1.03364	0.666992	2.83307	1.45257	0.666992	-4.56548	5.12252
	0.66748	0.467321	0.510802	0.66748	1.72408	1.09525	0.66748	2.82735	1.59976	0.66748	-4.30397	5.11824
	0.667969	0.570152	0.283398	0.667969	1.76719	1.11694	0.667969	2.81811	1.48595	0.667969	-1.23517	5.04028
	0.668457	0.681193	0.330884	0.668457	1.78657	1.07062	0.668457	2.80266	1.3978	0.668457	-0.870781	4.95931
	0.668945	0.782934	0.467606	0.668945	1.81995	0.980177	0.668945	2.79705	1.37918	0.668945	-1.84266	4.97647
	0.669434	0.903452	0.447677	0.669434	1.84063	0.960654	0.669434	2.784	1.61982	0.669434	-0.702643	4.92955
	0.669922	1.04519	0.313416	0.669922	1.86225	1.01605	0.669922	2.77817	1.58295	0.669922	-1.80327	5.0092
	0.67041	1.14257	0.569454	0.67041	1.86361	1.0472	0.67041	2.76104	1.49614	0.67041	-1.73647	5.01264
	0.670898	1.22659	0.511156	0.670898	1.8904	1.2209	0.670898	2.75235	1.44439	0.670898	-3.97703	5.12702
	0.671387	1.3329	0.503059	0.671387	1.90627	0.996647	0.671387	2.73136	1.39577	0.671387	-2.46754	5.02707
	0.671875	1.48131	0.604208	0.671875	1.9094	1.04001	0.671875	2.7182	1.39937	0.671875	-3.67266	5.10636
	0.672363	1.6256	0.332748	0.672363	1.91346	0.956229	0.672363	2.71491	1.51602	0.672363	-2.06433	5.00708
	0.672852	1.7567	0.671446	0.672852	1.91457	1.03089	0.672852	2.71085	1.42149	0.672852	-4.44013	5.14262
	0.67334	1.90827	0.503822	0.67334	1.92039	1.0817	0.67334	2.71144	1.3866	0.67334	-0.914701	4.98197
	0.673828	2.06412	0.543565	0.673828	1.91499	1.0461	0.673828	2.72105	1.43267	0.673828	-5.11548	5.2009
	0.674316	2.21143	0.509136	0.674316	1.89726	0.970436	0.674316	2.72859	1.54712	0.674316	-5.91182	5.25134
	0.674805	2.36619	0.531651	0.674805	1.89123	1.00007	0.674805	2.7366	1.42372	0.674805	-1.60457	5.01394
	0.675293	2.48581	0.525627	0.675293	1.86638	1.07748	0.675293	2.75197	1.34285	0.675293	-2.5691	5.05314
	0.675781	2.59534	0.56686	0.675781	1.82644	1.09592	0.675781	2.76821	1.51824	0.675781	-0.278207	4.90866
	0.67627	2.70963	0.366785	0.67627	1.81788	1.06475	0.67627	2.77872	1.53877	0.67627	-2.42402	5.08786
	0.676758	2.8169	0.868668	0.676758	1.80844	1.06484	0.676758	2.77606	1.38548	0.676758	-2.8883	5.04404
	0.677246	2.92068	0.397317	0.677246	1.79783	1.02008	0.677246	2.776	1.55097	0.677246	-1.31916	4.9581
	0.677734	3.0492	0.595785	0.677734	1.78333	0.932661	0.677734	2.76277	1.56245	0.677734	-2.33603	5.00876
	0.678223	3.16853	0.269672	0.678223	1.76543	0.914877	0.678223	2.74768	1.48519	0.678223	-4.96754	5.17387
	0.678711	3.27243	0.369988	0.678711	1.70931	1.01308	0.678711	2.73327	1.50286	0.678711	-1.42128	5.0131
	0.679199	3.36474	0.597366	0.679199	1.65763	1.14426	0.679199	2.71432	1.47882	0.679199	-1.9187	5.00239
	0.679688	3.44905	0.610956	0.679688	1.5654	1.141	0.679688	2.70906	1.42439	0.679688	-2.04145	5.07328
	0.680176	3.51425	0.401677	0.680176	1.50865	1.101	0.680176	2.69445	1.53731	0.680176	-1.18467	4.97761
	0.680664	3.55341	0.516575	0.680664	1.43915	1.09872	0.680664	2.66988	1.44187	0.680664	-0.0259054	4.92532
	0.681152	3.59504	0.579623	0.681152	1.3781	1.01403	0.681152	2.643	1.38178	0.681152	-2.06372	5.04852
	0.681641	3.67648	0.455949	0.681641	1.32558	0.94642	0.681641	2.6197	1.55493	0.681641	-0.215608	4.95363
	0.682129	3.75749	0.699712	0.682129	1.30112	1.08008	0.682129	2.60398	1.50154	0.682129	-0.128631	4.94071
	0.682617	3.85453	0.638664	0.682617	1.25492	0.862149	0.682617	2.56347	1.56189	0.682617	-1.37212	4.95045
	0.683105	3.91946	0.564089	0.683105	1.18258	1.09369	0.683105	2.4991	1.63835	0.683105	-0.985731	4.94631
	0.683594	3.96861	0.319612	0.683594	1.10572	0.905561	0.683594	2.4369	1.72765	0.683594	-6.56087	5.24524
	0.684082	3.99881	0.598637	0.684082	1.0131	0.88147	0.684082	2.38566	1.61	0.684082	-2.85585	5.02562
	0.68457	4.01961	0.710501	0.68457	0.917171	0.777544	0.68457	2.3245	1.8285	0.68457	2.03665	4.79503
	0.685059	4.04225	0.590826	0.685059	0.813669	0.881407	0.685059	2.25194	1.65673	0.685059	0.280465	4.88804
	0.685547	4.08583	0.786447	0.685547	0.727459	1.03174	0.685547	2.184	1.51661	0.685547	-1.99534	5.00314
	0.686035	4.13312	0.662102	0.686035	0.636618	1.01677	0.686035	2.13337	1.60474	0.686035	0.419405	4.84742
	0.686523	4.20279	0.245847	0.686523	0.561985	1.11411	0.686523	2.09131	1.55648	0.686523	-3.02568	5.01177
	0.687012	4.2616	0.222487	0.687012	0.488988	0.883227	0.687012	2.03249	1.49644	0.687012	-0.154571	4.94981
	0.6875	4.28162	0.426202	0.6875	0.434482	1.06331	0.6875	1.98164	1.37031	0.6875	0.411173	4.87077
	0.687988	4.31387	0.53973	0.687988	0.411076	0.956992	0.687988	1.92157	1.49551	0.687988	-0.264508	4.90453
	0.688477	4.34311	0.643555	0.688477	0.393013	0.825837	0.688477	1.87132	1.67882	0.688477	-2.78793	5.0291
	0.688965	4.34965	0.518481	0.688965	0.371867	1.06563	0.688965	1.80832	1.58699	0.688965	-4.77395	5.14385
	0.689453	4.36493	0.390598	0.689453	0.375386	0.999563	0.689453	1.7572	1.74445	0.689453	-3.48695	5.10594
	0.689941	4.38192	0.358872	0.689941	0.407883	1.12791	0.689941	1.71715	1.68805	0.689941	-0.566198	4.91671
	0.69043	4.38283	0.388209	0.69043	0.452116	1.11269	0.69043	1.66886	1.60451	0.69043	-2.45008	5.04023
	0.690918	4.40121	0.550898	0.690918	0.509734	1.1408	0.690918	1.6264	1.58076	0.690918	-1.09154	4.96088
	0.691406	4.37887	0.472902	0.691406	0.577713	0.853815	0.691406	1.59908	1.575	0.691406	-4.05008	5.10229
	0.691895	4.34901	0.367511	0.691895	0.641686	0.966341	0.691895	1.57936	1.57974	0.691895	1.60795	4.85038
	0.692383	4.28906	0.416212	0.692383	0.697456	0.910955	0.692383	1.55877	1.57094	0.692383	-0.923524	4.94727
	0.692871	4.20135	0.438143	0.692871	0.767831	1.0321	0.692871	1.52323	1.63375	0.692871	-0.505929	4.90491
	0.693359	4.1113	0.519342	0.693359	0.824127	0.870825	0.693359	1.49168	1.60587	0.693359	-2.58775	4.99688
	0.693848	4.00713	0.452835	0.693848	0.864463	1.05081	0.693848	1.46959	1.63582	0.693848	-3.4899	5.08714
	0.694336	3.87475	0.554383	0.694336	0.918255	1.05378	0.694336	1.45421	1.611	0.694336	-3.14483	5.07513
	0.694824	3.77212	0.618346	0.694824	0.96359	1.0778	0.694824	1.43651	1.60477	0.694824	-0.803424	4.97152
	0.695312	3.6728	0.630036	0.695312	1.01731	0.846071	0.695312	1.40953	1.63708	0.695312	-2.20146	5.02824
	0.695801	3.58262	0.575319	0.695801	1.06896	1.05742	0.695801	1.36218	1.51771	0.695801	0.143703	4.87988
	0.696289	3.50093	0.312636	0.696289	1.11904	0.989581	0.696289	1.31028	1.31735	0.696289	2.42543	4.79039
	0.696777	3.3675	0.437663	0.696777	1.15056	1.03998	0.696777	1.27823	1.36813	0.696777	-2.5229	5.05457
	0.697266	3.24043	0.416784	0.697266	1.16291	1.04062	0.697266	1.22613	1.40799	0.697266	-4.10978	5.11425
	0.697754	3.11389	0.315019	0.697754	1.18353	1.06941	0.697754	1.15877	1.48693	0.697754	1.00837	4.89118
	0.698242	3.0001	0.452769	0.698242	1.19061	0.985885	0.698242	1.10628	1.5237	0.698242	-1.23787	4.96233
	0.69873	2.88336	0.511247	0.69873	1.19088	0.985195	0.69873	1.06196	1.47487	0.69873	-1.86334	4.99979
	0.699219	2.7558	0.415215	0.699219	1.19081	0.959914	0.699219	1.01005	1.49017	0.699219	3.79711	4.76362
	0.699707	2.65084	0.651879	0.699707	1.19461	1.0408	0.699707	0.937947	1.40803	0.699707	-2.27105	5.0215
	0.700195	2.55934	0.645585	0.700195	1.19929	1.03766	0.700195	0.876517	1.54758	0.700195	-2.50992	5.04481
	0.700684	2.46622	0.453593	0.700684	1.21659	0.744936	0.700684	0.834334	1.52399	0.700684	2.31557	4.82826
	0.701172	2.41127	0.482539	0.701172	1.22578	0.935338	0.701172	0.769253	1.60225	0.701172	-1.24735	4.99119
	0.70166	2.32525	0.480625	0.70166	1.24364	1.01276	0.70166	0.717197	1.55785	0.70166	-2.76821	5.06049
	0.702148	2.22858	0.358211	0.702148	1.22239	0.931826	0.702148	0.677357	1.57087	0.702148	1.37943	4.83212
	0.702637	2.08449	0.392171	0.702637	1.19699	1.03479	0.702637	0.633378	1.50079	0.702637	1.82353	4.83611
	0.703125	1.93893	0.338526	0.703125	1.17785	1.05274	0.703125	0.595675	1.49273	0.703125	-1.97429	5.00778
	0.703613	1.81112	0.599036	0.703613	1.16556	0.926885	0.703613	0.558967	1.49626	0.703613	-0.635741	4.95245
	0.704102	1.68324	0.69587	0.704102	1.18409	1.09961	0.704102	0.513271	1.40968	0.704102	3.27496	4.73751
	0.70459	1.53685	0.701436	0.70459	1.19865	0.787762	0.70459	0.467022	1.44723	0.70459	-0.620055	4.94397
	0.705078	1.38338	0.617338	0.705078	1.20583	0.989426	0.705078	0.402349	1.39655	0.705078	-3.98091	5.13651
	0.705566	1.27237	0.514026	0.705566	1.20664	0.74401	0.705566	0.340654	1.38145	0.705566	-0.621809	4.95593
	0.706055	1.18207	0.237692	0.706055	1.18525	0.893757	0.706055	0.293444	1.35575	0.706055	-5.07571	5.15977
	0.706543	1.08129	0.622202	0.706543	1.19109	0.841746	0.706543	0.231334	1.41582	0.706543	-1.46295	5.00564
	0.707031	0.995794	0.260872	0.707031	1.17082	0.948197	0.707031	0.171061	1.52339	0.707031	-4.98068	5.15126
	0.70752	0.931227	0.604602	0.70752	1.17307	1.09138	0.70752	0.115636	1.58271	0.70752	-3.0485	5.08614
	0.708008	0.839181	0.62563	0.708008	1.15775	1.14312	0.708008	0.079862	1.51556	0.708008	-2.16449	5.04673
	0.708496	0.76992	0.636533	0.708496	1.13129	1.1337	0.708496	0.039871	1.51025	0.708496	2.2051	4.84029
	0.708984	0.728833	0.611207	0.708984	1.08752	1.05008	0.708984	0.0302195	1.45291	0.708984	-0.305993	4.96532
	0.709473	0.675196	0.52685	0.709473	1.03823	1.00045	0.709473	0.0253239	1.57824	0.709473	-1.60889	5.01147
	0.709961	0.65191	0.526953	0.709961	0.995202	0.927719	0.709961	0.0170056	1.49809	0.709961	1.54233	4.90879
	0.710449	0.62743	0.304441	0.710449	0.951382	0.891501	0.710449	0.0146561	1.36729	0.710449	-1.78616	5.00211
	0.710938	0.543039	0.30147	0.710938	0.933771	0.956694	0.710938	0.0160933	1.45825	0.710938	-5.82906	5.19515
	0.711426	0.43889	0.548961	0.711426	0.901723	0.931553	0.711426	0.0122708	1.4303	0.711426	-4.93854	5.15161
	0.711914	0.315394	0.493998	0.711914	0.871906	0.946331	0.711914	-0.00756558	1.45112	0.711914	-3.71523	5.09499
	0.712402	0.185057	0.607809	0.712402	0.83434	0.799372	0.712402	-0.037204	1.48855	0.712402	1.02027	4.86895
	0.712891	0.0713865	0.622253	0.712891	0.795136	0.866656	0.712891	-0.0461093	1.49723	0.712891	-0.944797	4.9379
	0.713379	-0.0427685	0.733076	0.713379	0.773294	1.01015	0.713379	-0.0712598	1.51417	0.713379	-2.68466	5.03533
	0.713867	-0.147115	0.489011	0.713867	0.739927	0.871734	0.713867	-0.0787899	1.46075	0.713867	-5.48706	5.19469
	0.714355	-0.282872	0.455599	0.714355	0.72674	0.718261	0.714355	-0.0669512	1.42474	0.714355	-1.80225	5.04961
	0.714844	-0.433493	0.478745	0.714844	0.707976	0.929439	0.714844	-0.0728298	1.43593	0.714844	-0.338173	4.96371
	0.715332	-0.580219	0.446094	0.715332	0.706594	0.969912	0.715332	-0.0705695	1.41982	0.715332	-10.0008	5.39168
	0.71582	-0.724047	0.552599	0.71582	0.698406	0.80551	0.71582	-0.0568765	1.30548	0.71582	-1.68992	5.02284
	0.716309	-0.867283	0.704515	0.716309	0.701117	0.999631	0.716309	-0.0360207	1.42333	0.716309	-7.16796	5.29089
	0.716797	-0.995667	0.748319	0.716797	0.707181	1.0639	0.716797	-0.0187047	1.48261	0.716797	-4.0763	5.12056
	0.717285	-1.14152	0.855542	0.717285	0.721065	0.968629	0.717285	0.0109182	1.43871	0.717285	-4.52927	5.15619
	0.717773	-1.28524	0.670035	0.717773	0.709581	1.10501	0.717773	0.0244574	1.42894	0.717773	-2.84652	5.07881
	0.718262	-1.44106	0.757707	0.718262	0.71171	1.11347	0.718262	0.0493353	1.45593	0.718262	-0.706013	4.99056
	0.71875	-1.60471	0.696794	0.71875	0.706823	1.00957	0.71875	0.0774418	1.54517	0.71875	-2.37461	5.08408
	0.719238	-1.74729	0.576611	0.719238	0.711336	1.09964	0.719238	0.113125	1.49683	0.719238	-3.53757	5.16735
	0.719727	-1.879	0.36163	0.719727	0.682473	1.14895	0.719727	0.133642	1.46211	0.719727	-4.90326	5.21246
	0.720215	-2.02514	0.493082	0.720215	0.669455	0.98629	0.720215	0.15085	1.65299	0.720215	-4.78975	5.14351
	0.720703	-2.17184	0.40277	0.720703	0.66039	1.08464	0.720703	0.150225	1.51929	0.720703	-1.14176	4.99928
	0.721191	-2.30719	0.791301	0.721191	0.662851	1.14384	0.721191	0.144757	1.42952	0.721191	-2.56414	5.03841
	0.72168	-2.44423	0.743912	0.72168	0.660714	1.28317	0.72168	0.121742	1.62936	0.72168	-4.9414	5.16708
	0.722168	-2.58809	0.56178	0.722168	0.649092	1.20587	0.722168	0.103715	1.51608	0.722168	-4.26663	5.07554
	0.722656	-2.73754	0.548345	0.722656	0.647226	1.2043	0.722656	0.0950155	1.43252	0.722656	-2.66685	5.02549
	0.723145	-2.88919	0.468233	0.723145	0.654127	1.08941	0.723145	0.093152	1.44473	0.723145	-2.46075	4.99705
	0.723633	-3.01664	0.64183	0.723633	0.62188	1.11773	0.723633	0.0974653	1.50851	0.723633	-1.13125	4.88591
	0.724121	-3.1128	0.332439	0.724121	0.589075	1.07021	0.724121	0.0920238	1.49269	0.724121	-1.94416	4.96202
	0.724609	-3.23174	0.350756	0.724609	0.554367	1.09182	0.724609	0.0948494	1.49666	0.724609	-0.518716	4.8905
	0.725098	-3.32647	0.333241	0.725098	0.509915	0.935983	0.725098	0.111317	1.39466	0.725098	-2.05337	4.94405
	0.725586	-3.42779	0.32483	0.725586	0.463332	1.0577	0.725586	0.1399	1.51832	0.725586	0.448439	4.84996
	0.726074	-3.53688	0.567578	0.726074	0.444498	1.02445	0.726074	0.165785	1.49514	0.726074	-3.4782	5.05076
	0.726562	-3.66486	0.792824	0.726562	0.395461	1.20554	0.726562	0.200259	1.41087	0.726562	-4.59258	5.14178
	0.727051	-3.82879	0.70737	0.727051	0.343307	1.14005	0.727051	0.239463	1.42661	0.727051	-4.3793	5.11614
	0.727539	-3.96896	0.715253	0.727539	0.286472	1.05723	0.727539	0.269763	1.42077	0.727539	-0.827278	4.95612
	0.728027	-4.08808	0.517852	0.728027	0.242803	1.02932	0.728027	0.302413	1.45676	0.728027	-0.782744	4.96935
	0.728516	-4.19686	0.681142	0.728516	0.218682	0.88656	0.728516	0.322776	1.47177	0.728516	-5.84671	5.19441
	0.729004	-4.28815	0.568538	0.729004	0.175989	0.984871	0.729004	0.338095	1.62176	0.729004	0.0811154	4.88158
	0.729492	-4.37551	0.56161	0.729492	0.140487	1.12226	0.729492	0.344967	1.58595	0.729492	-2.14034	4.98202
	0.72998	-4.47651	0.348034	0.72998	0.0940605	1.10962	0.72998	0.35314	1.4493	0.72998	2.06125	4.81852
	0.730469	-4.59165	0.042215	0.730469	0.0679651	1.157	0.730469	0.356179	1.45594	0.730469	-4.0425	5.07393
	0.730957	-4.67112	0.639964	0.730957	0.0287505	0.964784	0.730957	0.364333	1.61804	0.730957	-4.807	5.1297
	0.731445	-4.77179	0.386204	0.731445	-0.0234109	0.9686	0.731445	0.362203	1.60368	0.731445	-4.21898	5.08601
	0.731934	-4.86814	0.293768	0.731934	-0.0595817	1.01999	0.731934	0.372738	1.58139	0.731934	-2.15399	5.00651
	0.732422	-4.95808	0.423954	0.732422	-0.0755365	1.01881	0.732422	0.396535	1.48517	0.732422	-2.22421	4.97707
	0.73291	-5.05261	0.390302	0.73291	-0.0951259	1.05668	0.73291	0.422033	1.55815	0.73291	-5.15872	5.09021
	0.733398	-5.1345	0.416719	0.733398	-0.105553	1.03879	0.733398	0.44027	1.51475	0.733398	-2.78091	5.00475
	0.733887	-5.19415	0.4663	0.733887	-0.112113	1.02285	0.733887	0.460107	1.43418	0.733887	-3.11186	5.04269
	0.734375	-5.24641	0.485517	0.734375	-0.143073	1.09132	0.734375	0.482478	1.39809	0.734375	0.818601	4.84194
	0.734863	-5.31606	0.533736	0.734863	-0.193907	0.985308	0.734863	0.481388	1.53845	0.734863	0.283463	4.85414
	0.735352	-5.4046	0.808719	0.735352	-0.234963	0.91713	0.735352	0.482056	1.47607	0.735352	-1.9252	4.97832
	0.73584	-5.50092	0.664015	0.73584	-0.276203	0.970606	0.73584	0.488699	1.49309	0.73584	-2.92324	5.02529
	0.736328	-5.59137	0.781614	0.736328	-0.336966	0.972181	0.736328	0.500992	1.56642	0.736328	-6.08581	5.18206
	0.736816	-5.64749	0.824212	0.736816	-0.410352	1.05491	0.736816	0.517322	1.61828	0.736816	-4.23158	5.11137
	0.737305	-5.68461	0.613666	0.737305	-0.487182	0.842085	0.737305	0.536612	1.56646	0.737305	-2.6403	5.04453
	0.737793	-5.68853	0.502354	0.737793	-0.544142	0.965236	0.737793	0.556942	1.70503	0.737793	0.680505	4.85194
	0.738281	-5.71645	0.321382	0.738281	-0.614851	1.02916	0.738281	0.576983	1.60925	0.738281	-3.4342	5.05214
	0.73877	-5.74988	0.729912	0.73877	-0.720588	0.926716	0.73877	0.593005	1.51587	0.73877	-5.41677	5.16573
	0.739258	-5.75913	0.540602	0.739258	-0.803841	1.09124	0.739258	0.615885	1.55786	0.739258	-2.0215	4.98883
	0.739746	-5.80238	0.664432	0.739746	-0.879867	0.91341	0.739746	0.654948	1.52944	0.739746	-2.75782	4.99636
	0.740234	-5.82297	0.522663	0.740234	-0.983649	0.841284	0.740234	0.674376	1.43629	0.740234	0.468435	4.86952
	0.740723	-5.80908	0.314517	0.740723	-1.07516	0.828159	0.740723	0.677095	1.44254	0.740723	-3.66118	5.04771
	0.741211	-5.81026	0.321042	0.741211	-1.13997	0.829266	0.741211	0.666938	1.53414	0.741211	-2.68591	5.03588
	0.741699	-5.7846	0.605227	0.741699	-1.20063	0.951966	0.741699	0.654452	1.5352	0.741699	-1.93727	4.95387
	0.742188	-5.79212	0.528403	0.742188	-1.25079	1.00216	0.742188	0.630595	1.63616	0.742188	-3.90851	5.06561
	0.742676	-5.7864	0.593903	0.742676	-1.3083	1.03029	0.742676	0.622142	1.62416	0.742676	-1.85001	4.94254
	0.743164	-5.76855	0.603148	0.743164	-1.37586	1.09212	0.743164	0.617043	1.48562	0.743164	-3.98323	5.05779
	0.743652	-5.75114	0.504177	0.743652	-1.44344	1.08654	0.743652	0.601723	1.52428	0.743652	-0.238208	4.86029
	0.744141	-5.75242	0.532345	0.744141	-1.49226	1.07494	0.744141	0.602296	1.70291	0.744141	-3.9806	5.04353
	0.744629	-5.76137	0.634225	0.744629	-1.5455	1.05071	0.744629	0.609012	1.64177	0.744629	-5.04629	5.10314
	0.745117	-5.74804	0.307976	0.745117	-1.6096	0.97694	0.745117	0.619601	1.52136	0.745117	-5.40045	5.16133
	0.745605	-5.69849	0.308092	0.745605	-1.67786	0.832866	0.745605	0.615811	1.54503	0.745605	-3.16686	5.04252
	0.746094	-5.65723	0.426688	0.746094	-1.72238	1.06112	0.746094	0.635109	1.64324	0.746094	-0.465564	4.89671
	0.746582	-5.65328	0.337647	0.746582	-1.7775	1.12766	0.746582	0.651126	1.52201	0.746582	-0.581499	4.87667
	0.74707	-5.63055	0.575533	0.74707	-1.83423	0.899411	0.74707	0.651906	1.45832	0.74707	-4.63446	5.08238
	0.747559	-5.59402	0.527514	0.747559	-1.8754	0.983368	0.747559	0.66397	1.40388	0.747559	-4.71769	5.14544
	0.748047	-5.53059	0.177938	0.748047	-1.9307	1.2147	0.748047	0.671569	1.42289	0.748047	-1.93246	4.91551
	0.748535	-5.47843	0.276654	0.748535	-1.97824	1.27297	0.748535	0.683904	1.48301	0.748535	-1.84102	4.94271
	0.749023	-5.44429	0.705152	0.749023	-2.00768	1.10925	0.749023	0.686955	1.44347	0.749023	-2.05606	4.91289
	0.749512	-5.41839	0.194302	0.749512	-2.06007	0.884791	0.749512	0.673488	1.35114	0.749512	-0.619315	4.88097
	0.75	-5.39129	0.419003	0.75	-2.08246	1.01282	0.75	0.671689	1.40049	0.75	-1.96854	4.94518
	0.750488	-5.34672	0.593909	0.750488	-2.10603	0.817272	0.750488	0.66602	1.47133	0.750488	-1.91949	4.96298
	0.750977	-5.27118	0.515752	0.750977	-2.09526	1.12121	0.750977	0.630438	1.43952	0.750977	-0.642701	4.91387
	0.751465	-5.18377	0.847711	0.751465	-2.07334	1.17509	0.751465	0.598874	1.43479	0.751465	-6.09394	5.17228
	0.751953	-5.10603	0.273216	0.751953	-2.03929	1.15118	0.751953	0.56253	1.50013	0.751953	-1.32857	4.95692
	0.752441	-5.04673	0.431562	0.752441	-2.01174	0.802027	0.752441	0.529139	1.51473	0.752441	0.704154	4.81074
	0.75293	-4.95217	0.462503	0.75293	-1.98777	0.943794	0.75293	0.493166	1.51054	0.75293	0.0308962	4.82452
	0.753418	-4.83969	0.427171	0.753418	-1.95452	0.833317	0.753418	0.456567	1.53771	0.753418	-0.0179916	4.85432
	0.753906	-4.73413	0.469059	0.753906	-1.9195	0.949624	0.753906	0.427713	1.53663	0.753906	-2.72853	4.9866
	0.754395	-4.66363	0.602607	0.754395	-1.88087	0.785117	0.754395	0.372287	1.43835	0.754395	-2.29638	4.94252
	0.754883	-4.61102	0.355953	0.754883	-1.82224	0.783564	0.754883	0.311776	1.46467	0.754883	-1.05418	4.93135
	0.755371	-4.533	0.352739	0.755371	-1.77019	0.9082	0.755371	0.267568	1.41241	0.755371	-0.855537	4.87457
	0.755859	-4.47082	0.344349	0.755859	-1.71305	1.03832	0.755859	0.235123	1.5497	0.755859	3.20321	4.72886
	0.756348	-4.45648	0.561913	0.756348	-1.649	1.01964	0.756348	0.223064	1.52887	0.756348	0.713781	4.8192
	0.756836	-4.41668	0.565578	0.756836	-1.5875	0.927257	0.756836	0.197439	1.3595	0.756836	-4.02465	5.06172
	0.757324	-4.34686	0.603843	0.757324	-1.51737	1.03356	0.757324	0.173724	1.41986	0.757324	-0.671189	4.89935
	0.757812	-4.29872	0.506964	0.757812	-1.43988	0.911506	0.757812	0.13721	1.47943	0.757812	-3.46685	5.02335
	0.758301	-4.20088	0.263461	0.758301	-1.36505	0.963358	0.758301	0.0925044	1.54954	0.758301	-3.76381	5.0477
	0.758789	-4.14452	0.275424	0.758789	-1.27884	1.09997	0.758789	0.0571986	1.51308	0.758789	-4.05792	5.04981
	0.759277	-4.11306	0.498112	0.759277	-1.1786	1.18326	0.759277	0.0235427	1.54716	0.759277	0.168624	4.86354
	0.759766	-4.01673	0.541788	0.759766	-1.08547	0.956749	0.759766	-0.0194587	1.54843	0.759766	-3.5863	5.08139
	0.760254	-3.89761	0.624055	0.760254	-0.985767	1.00797	0.760254	-0.0512091	1.44715	0.760254	3.12068	4.76442
	0.760742	-3.76834	0.513557	0.760742	-0.888932	1.1595	0.760742	-0.0820821	1.37644	0.760742	2.78526	4.74519
	0.76123	-3.61945	0.290694	0.76123	-0.785863	1.00358	0.76123	-0.108123	1.43045	0.76123	-4.11915	5.08509
	0.761719	-3.46276	0.261667	0.761719	-0.691056	1.02353	0.761719	-0.134376	1.43011	0.761719	-0.431943	4.944
	0.762207	-3.31015	0.234776	0.762207	-0.580746	0.909982	0.762207	-0.149927	1.4127	0.762207	-2.08081	4.98654
	0.762695	-3.20463	0.539871	0.762695	-0.442936	0.966827	0.762695	-0.141641	1.46527	0.762695	-4.0258	5.09181
	0.763184	-3.07114	0.418565	0.763184	-0.298116	1.04955	0.763184	-0.157883	1.46296	0.763184	-2.14374	4.94695
	0.763672	-2.92357	0.320842	0.763672	-0.140072	0.864684	0.763672	-0.165515	1.35571	0.763672	3.55171	4.71111
	0.76416	-2.79482	0.611255	0.76416	0.00771684	0.961917	0.76416	-0.187721	1.28022	0.76416	-1.40048	4.93175
	0.764648	-2.66685	0.391891	0.764648	0.158697	1.01777	0.764648	-0.217491	1.43237	0.764648	0.433504	4.8698
	0.765137	-2.53924	0.376634	0.765137	0.29926	0.90679	0.765137	-0.247846	1.61871	0.765137	-3.74709	5.08958
	0.765625	-2.41204	0.705433	0.765625	0.423436	0.901763	0.765625	-0.280512	1.70518	0.765625	-5.30736	5.1484
	0.766113	-2.24793	0.552833	0.766113	0.563459	0.793508	0.766113	-0.323813	1.58116	0.766113	-2.2869	5.02686
	0.766602	-2.11669	0.844413	0.766602	0.68415	0.90516	0.766602	-0.342193	1.59465	0.766602	-2.87751	4.99014
	0.76709	-1.95002	0.670244	0.76709	0.797413	1.08884	0.76709	-0.356102	1.42421	0.76709	-3.31323	5.06643
	0.767578	-1.77077	0.636538	0.767578	0.939753	1.05391	0.767578	-0.375196	1.46011	0.767578	-4.77227	5.14068
	0.768066	-1.63113	0.438091	0.768066	1.0635	1.15871	0.768066	-0.402555	1.54901	0.768066	-3.89522	5.06494
	0.768555	-1.52417	0.56587	0.768555	1.19629	0.995343	0.768555	-0.414709	1.3713	0.768555	-6.55696	5.24721
	0.769043	-1.39144	0.56061	0.769043	1.31233	0.953867	0.769043	-0.41421	1.54138	0.769043	-4.14793	5.1407
	0.769531	-1.28974	0.312048	0.769531	1.41074	1.20481	0.769531	-0.427178	1.40313	0.769531	0.0497241	4.95457
	0.77002	-1.19857	0.385318	0.77002	1.49724	1.15857	0.77002	-0.436921	1.54104	0.77002	-2.60825	5.05401
	0.770508	-1.10955	0.637183	0.770508	1.60539	1.12391	0.770508	-0.445185	1.40158	0.770508	-2.64405	5.06371
	0.770996	-1.02343	0.832783	0.770996	1.71225	1.18731	0.770996	-0.439921	1.55995	0.770996	-3.83665	5.08007
	0.771484	-0.924406	0.5135	0.771484	1.80341	1.23069	0.771484	-0.431934	1.44375	0.771484	-4.07503	5.11463
	0.771973	-0.811781	0.274909	0.771973	1.89243	0.993093	0.771973	-0.418756	1.42733	0.771973	0.38264	4.86016
	0.772461	-0.753186	0.321486	0.772461	2.00406	1.09075	0.772461	-0.405977	1.54977	0.772461	0.65305	4.87986
	0.772949	-0.709837	0.26494	0.772949	2.13481	1.06484	0.772949	-0.382938	1.45137	0.772949	-0.81673	4.91297
	0.773438	-0.630844	0.477174	0.773438	2.27652	0.951092	0.773438	-0.357995	1.57064	0.773438	-5.28311	5.15207
	0.773926	-0.576948	0.500377	0.773926	2.39716	0.975725	0.773926	-0.341516	1.56426	0.773926	-3.4721	5.05431
	0.774414	-0.511123	0.375747	0.774414	2.51366	0.854313	0.774414	-0.33872	1.46377	0.774414	0.205078	4.90125
	0.774902	-0.444896	0.409383	0.774902	2.61234	0.881106	0.774902	-0.314139	1.64339	0.774902	-0.352723	4.87724
	0.775391	-0.359912	0.44779	0.775391	2.72301	0.859729	0.775391	-0.293634	1.67421	0.775391	-0.037891	4.91473
	0.775879	-0.222873	0.464115	0.775879	2.82881	0.805857	0.775879	-0.27164	1.538	0.775879	-1.57977	4.95714
	0.776367	-0.134533	0.619845	0.776367	2.91731	0.843755	0.776367	-0.241184	1.50262	0.776367	-1.83761	5.00961
	0.776855	-0.0362175	0.595289	0.776855	2.96881	0.929319	0.776855	-0.203335	1.48612	0.776855	-1.67788	4.98791
	0.777344	0.0799036	0.386936	0.777344	3.02072	0.858722	0.777344	-0.157957	1.55284	0.777344	-1.60155	5.01728
	0.777832	0.203892	0.297397	0.777832	3.04447	0.884821	0.777832	-0.100835	1.56976	0.777832	-1.13369	4.96463
	0.77832	0.305665	0.586513	0.77832	3.05848	1.02235	0.77832	-0.0531635	1.60874	0.77832	-3.81135	5.11703
	0.778809	0.397103	0.524972	0.778809	3.05606	1.03413	0.778809	-0.0149257	1.69344	0.778809	1.12332	4.89536
	0.779297	0.484717	0.428297	0.779297	3.03529	0.928494	0.779297	0.0371425	1.57658	0.779297	-2.7891	5.03402
	0.779785	0.576393	0.476879	0.779785	3.03081	0.923554	0.779785	0.0750922	1.55359	0.779785	0.0720232	4.92921
	0.780273	0.65934	0.547127	0.780273	3.03304	0.93588	0.780273	0.13213	1.39615	0.780273	-0.751099	4.94615
	0.780762	0.735387	0.856157	0.780762	3.04858	0.878718	0.780762	0.176867	1.32888	0.780762	-0.929819	4.97247
	0.78125	0.829531	0.358392	0.78125	3.04174	0.977083	0.78125	0.204129	1.54201	0.78125	-4.49201	5.15839
	0.781738	0.939793	0.147961	0.781738	3.05303	0.936594	0.781738	0.232994	1.50293	0.781738	-2.33966	5.07435
	0.782227	1.03471	0.433272	0.782227	3.03845	0.92621	0.782227	0.272883	1.62686	0.782227	-3.03314	5.04754
	0.782715	1.09122	0.0911962	0.782715	2.9995	1.00743	0.782715	0.312016	1.54529	0.782715	-2.44593	5.03233
	0.783203	1.15864	0.704999	0.783203	2.9861	0.920129	0.783203	0.341228	1.41564	0.783203	-0.0677318	4.89567
	0.783691	1.20378	0.756206	0.783691	2.99942	0.845479	0.783691	0.383728	1.50751	0.783691	-1.22472	4.94167
	0.78418	1.25389	0.340747	0.78418	2.99217	0.826912	0.78418	0.432009	1.52289	0.78418	0.0801609	4.88273
	0.784668	1.32899	0.207163	0.784668	2.97148	0.866298	0.784668	0.476636	1.45564	0.784668	-0.417026	4.87119
	0.785156	1.40033	0.442632	0.785156	2.9759	0.962304	0.785156	0.504219	1.4947	0.785156	-2.19454	4.9695
	0.785645	1.45998	0.450171	0.785645	2.97853	1.0221	0.785645	0.541892	1.56904	0.785645	-0.374305	4.96026
	0.786133	1.51777	0.391946	0.786133	2.98899	0.880337	0.786133	0.578634	1.54177	0.786133	-2.70363	5.08019
	0.786621	1.54748	0.444385	0.786621	2.99495	0.770035	0.786621	0.606606	1.50369	0.786621	-1.58061	4.98793
	0.787109	1.58873	0.674112	0.787109	3.00744	0.713296	0.787109	0.634211	1.37049	0.787109	0.468282	4.89334
	0.787598	1.63408	0.55444	0.787598	3.00811	0.737862	0.787598	0.653483	1.59782	0.787598	1.82137	4.8149
	0.788086	1.67996	0.525037	0.788086	2.99013	0.814528	0.788086	0.657023	1.56118	0.788086	2.79955	4.76226
	0.788574	1.76048	0.724511	0.788574	2.97029	0.904916	0.788574	0.627753	1.63007	0.788574	0.747757	4.83588
	0.789062	1.81402	0.552048	0.789062	2.9538	0.799893	0.789062	0.60834	1.57029	0.789062	-1.50503	4.98318
	0.789551	1.84097	0.430142	0.789551	2.93579	0.919813	0.789551	0.609976	1.5308	0.789551	-0.870956	4.97123
	0.790039	1.90056	0.233419	0.790039	2.91911	0.977788	0.790039	0.62536	1.55223	0.790039	-1.98191	5.04362
	0.790527	1.93858	0.276583	0.790527	2.86854	0.930358	0.790527	0.621927	1.66285	0.790527	-1.27743	4.99229
	0.791016	2.03173	0.685095	0.791016	2.80831	1.20622	0.791016	0.623158	1.50003	0.791016	-2.0615	5.00563
	0.791504	2.10638	0.303007	0.791504	2.78605	1.13749	0.791504	0.614905	1.42721	0.791504	-3.83429	5.09329
	0.791992	2.15744	0.495726	0.791992	2.76423	0.875089	0.791992	0.604908	1.55275	0.791992	-1.25141	4.98519
	0.79248	2.21402	0.706184	0.79248	2.76004	1.13444	0.79248	0.624404	1.58492	0.79248	-3.59919	5.07601
	0.792969	2.27493	0.920801	0.792969	2.74611	1.04678	0.792969	0.6251	1.58929	0.792969	0.0976277	4.90353
	0.793457	2.34854	0.593879	0.793457	2.72239	1.22745	0.793457	0.622325	1.43456	0.793457	0.615911	4.88269
	0.793945	2.40813	0.594678	0.793945	2.70896	1.18458	0.793945	0.630171	1.58463	0.793945	-2.32949	5.01789
	0.794434	2.47687	0.598369	0.794434	2.71719	1.07521	0.794434	0.639227	1.48221	0.794434	-2.11302	5.01813
	0.794922	2.56476	0.555004	0.794922	2.74556	1.00439	0.794922	0.632153	1.62347	0.794922	1.04077	4.84351
	0.79541	2.6717	0.468264	0.79541	2.77637	1.09273	0.79541	0.629902	1.41352	0.79541	-1.55578	4.97807
	0.795898	2.73868	0.414011	0.795898	2.82006	1.03843	0.795898	0.62099	1.35233	0.795898	0.434634	4.873
	0.796387	2.77741	0.433925	0.796387	2.85181	1.05961	0.796387	0.60546	1.31413	0.796387	0.0931669	4.91237
	0.796875	2.78245	0.701387	0.796875	2.90205	1.02615	0.796875	0.596784	1.34971	0.796875	-2.93008	5.01392
	0.797363	2.7819	0.539003	0.797363	2.96319	0.978098	0.797363	0.583296	1.33572	0.797363	-5.24419	5.19723
	0.797852	2.78103	0.576032	0.797852	2.99507	0.906159	0.797852	0.559952	1.37602	0.797852	-1.28022	4.98218
	0.79834	2.76833	0.374774	0.79834	3.04029	0.979016	0.79834	0.558879	1.40869	0.79834	-1.923	5.04474
	0.798828	2.74531	0.384969	0.798828	3.06609	1.07384	0.798828	0.54816	1.53024	0.798828	-2.01646	5.01969
	0.799316	2.72144	0.548121	0.799316	3.09035	1.01042	0.799316	0.533384	1.37313	0.799316	-3.03666	5.08562
	0.799805	2.70113	0.344567	0.799805	3.09433	1.16469	0.799805	0.544777	1.39843	0.799805	-4.18904	5.13142
	0.800293	2.68473	0.26073	0.800293	3.09555	1.19191	0.800293	0.551241	1.38566	0.800293	0.130822	4.96141
	0.800781	2.70198	0.444599	0.800781	3.0874	1.36549	0.800781	0.569213	1.39311	0.800781	-1.10667	5.05907
	0.80127	2.73173	0.400736	0.80127	3.10636	1.27068	0.80127	0.566389	1.40731	0.80127	-1.86813	5.03886
	0.801758	2.73402	0.232339	0.801758	3.10713	1.15035	0.801758	0.574586	1.37096	0.801758	-2.38057	5.06209
	0.802246	2.72745	0.306914	0.802246	3.09888	1.24416	0.802246	0.601565	1.3457	0.802246	-1.12057	5.0287
	0.802734	2.74999	0.651903	0.802734	3.10134	1.24947	0.802734	0.630136	1.55472	0.802734	-1.75481	5.02406
	0.803223	2.75271	0.70997	0.803223	3.09389	1.11886	0.803223	0.670551	1.52484	0.803223	-1.49421	5.0111
	0.803711	2.7362	0.470073	0.803711	3.09097	1.07995	0.803711	0.705738	1.35197	0.803711	1.51695	4.86879
	0.804199	2.73683	0.37561	0.804199	3.084	0.948111	0.804199	0.763783	1.50302	0.804199	1.86766	4.81292
	0.804688	2.74814	0.481982	0.804688	3.07439	0.946417	0.804688	0.81666	1.42989	0.804688	-0.701097	4.9246
	0.805176	2.799	0.67986	0.805176	3.0539	0.92914	0.805176	0.847855	1.62187	0.805176	0.0554876	4.90713
	0.805664	2.84542	0.399497	0.805664	3.04016	1.03985	0.805664	0.896879	1.5294	0.805664	5.35138	4.66069
	0.806152	2.83468	0.518342	0.806152	3.02295	0.938601	0.806152	0.933462	1.46395	0.806152	-2.26168	5.0459
	0.806641	2.86442	0.438721	0.806641	3.00394	1.14232	0.806641	0.997838	1.40888	0.806641	2.18756	4.79123
	0.807129	2.86168	0.663754	0.807129	3.00672	1.24274	0.807129	1.06611	1.59214	0.807129	-1.05624	4.9923
	0.807617	2.9037	0.44688	0.807617	3.00896	1.01005	0.807617	1.11953	1.52158	0.807617	-2.82092	5.06301
	0.808105	2.98702	0.676243	0.808105	2.9912	0.898176	0.808105	1.17219	1.47336	0.808105	1.92186	4.85315
	0.808594	3.01073	0.579816	0.808594	2.98361	1.0442	0.808594	1.23693	1.47322	0.808594	0.0904902	4.96587
	0.809082	2.99514	0.460852	0.809082	2.95819	1.13177	0.809082	1.28657	1.4519	0.809082	0.10448	4.9585
	0.80957	3.02113	0.515316	0.80957	2.9434	0.999706	0.80957	1.33389	1.52185	0.80957	0.435229	4.9963
[truncated: 18,771 more rows]

## Sheet: Suppl. Figure 1e,f
Suppl. Figure 1e			Suppl. Figure 1f
[truncated: 303 more rows]

[truncated: 7 more sheets: Suppl. Figure 2a,c, Suppl. Figure 2d,e, Suppl. Figure 3a,b,c, Suppl. Figure 4, Suppl. Figure 6a,b,d, Suppl. Figure 6f,g, Suppl. Figure 7b]
